# Supplementary material for: FluoRNT: A robust, efficient assay for the detection of neutralising antibodies against yellow fever virus 17D
Source: PLoS One. 2022 Feb 9;17(2):e0262149. doi: 10.1371/journal.pone.0262149 (PMC8827462; doi:10.1371/journal.pone.0262149)
Supplement: S1 File — (XLSX) [file pone.0262149.s009.xlsx]

## Sheet: FluoRNT 
Venus+ aus lebenden Zellen		-1	-1.47712	-1.95424	-2.43136	-2.90849	-3.38561	-3.86273				-1	-1.47712	-1.95424	-2.43136	-2.90849	-3.38561	-3.86273
: FITC/APC-Cy7	0	10	30	90	270	810	2430	7290			0	10	30	90	270	810	2430	7290			VirNeutr d#/d0 Platte I									VirNeutr d#/d0 Platte II									AvgVirNeutr d#/d0 gesamt									AvgVirNeutr d#/d0 ZEROCUT
V0=day 0	0.271	0.197	0.276	0.319	0.344	0.325	0.331	0.311			0.3	0.18	0.275	0.32	0.285	0.316	0.332	0.345			142	-1	-1.47712	-1.95424	-2.43136	-2.90849	-3.38561	-3.86273		142	-1	-1.47712	-1.95424	-2.43136	-2.90849	-3.38561	-3.86273		142	-1	-1.47712	-1.95424	-2.43136	-2.90849	-3.38561	-3.86273		142	-1
V2 = day7	0.311	0.189	0.28	0.299	0.311	0.356	0.333	0.331	142		0.328	0.195	0.277	0.31	0.307	0.335	0.326	0.336	142		d7/d0	0.0406091	-0.0144928	0.0626959	0.0959302	-0.0953846	-0.0060423	-0.0643087		d7/d0	-0.0833333	-0.00727273	0.03125	-0.077193	-0.0601266	0.0180723	0.026087		d7/d0	-0.0213621	-0.0108827	0.046973	0.00936863	-0.0777556	0.006015	-0.0191109		d7/d0	0
V3=day14	0.147	0.0132	0.0438	0.123	0.2	0.292	0.377	0.319			0.298	0.0083	0.0434	0.111	0.195	0.289	0.305	0.324			d14/d0	0.932995	0.841304	0.61442	0.418605	0.101538	-0.138973	-0.0257235		d14/d0	0.953889	0.842182	0.653125	0.315789	0.085443	0.0813253	0.0608696		d14/d0	0.943442	0.841743	0.633773	0.367197	0.0934907	-0.0288238	0.017573		d14/d0	0.943442
V4=day28	0.277	0.0144	0.0279	0.0698	0.142	0.234	0.275	0.285			0.288	0.006	0.0212	0.0636	0.0962	0.205	0.259	0.302			d28/d0	0.926904	0.898913	0.781191	0.587209	0.28	0.169184	0.0836013		d28/d0	0.966667	0.922909	0.80125	0.662456	0.351266	0.21988	0.124638		d28/d0	0.946785	0.910911	0.791221	0.624833	0.315633	0.194532	0.104119		d28/d0	0.946785
V0=day 0	0.28	0.151	0.248	0.322	0.33	0.323	0.303	0.313			0.286	0.135	0.228	0.296	0.248	0.301	0.324	0.349			143									143									143									143
V2 = day7	0.279	0.182	0.279	0.307	0.333	0.311	0.334	0.307	143		0.313	0.217	0.25	0.295	0.308	0.325	0.328	0.329	143		d7/d0	-0.205298	-0.125	0.0465839	-0.00909091	0.0371517	-0.10231	0.0191693		d7/d0	-0.607407	-0.0964912	0.00337838	-0.241935	-0.0797342	-0.0123457	0.0573066		d7/d0	-0.406353	-0.110746	0.0249811	-0.125513	-0.0212913	-0.057328	0.038238		d7/d0	0
V3=day14		0.0045	0.0139	0.0495	0.122	0.224	0.265	0.303			0.308	0.0025	0.0127	0.0543	0.0951	0.218	0.278	0.326			d14/d0	0.970199	0.943952	0.846273	0.630303	0.306502	0.125413	0.0319489		d14/d0	0.981481	0.944298	0.816554	0.616532	0.275748	0.141975	0.0659026		d14/d0	0.97584	0.944125	0.831414	0.623418	0.291125	0.133694	0.0489257		d14/d0	0.97584
V4=day28		0.0079	0.0158	0.0547	0.131	0.192	0.257	0.298			0.314	0.0034	0.0183	0.0571	0.124	0.211	0.305	0.307			d28/d0	0.947682	0.93629	0.830124	0.60303	0.405573	0.151815	0.0479233		d28/d0	0.974815	0.919737	0.807095	0.5	0.299003	0.058642	0.120344		d28/d0	0.961248	0.928014	0.818609	0.551515	0.352288	0.105229	0.0841336		d28/d0	0.961248
	single cell staining	nur um die 5000 zellen					nur 77,9% living cells					nur um die 5000 zellen			nur 78,7% living cells		nur 7500 zellen
V0=day 0	0.274	0.179	0.241	0.272	0.329	0.318	0.303	0.317			0.296	0.184	0.26	0.312	0.328	0.332	0.336	0.345			144	-1	-1.47712	-1.95424	-2.43136	-2.90849	-3.38561	-3.86273		144	-1	-1.47712	-1.95424	-2.43136	-2.90849	-3.38561	-3.86273		144	-1	-1.47712	-1.95424	-2.43136	-2.90849	-3.38561	-3.86273		144	-1
V2 = day7	0.289	0.154	0.242	0.26	0.314	0.333	0.323	0.327	144		0.308	0.151	0.247	0.278	0.311	0.326	0.332	0.348	144		d7/d0	0.139665	-0.00414938	0.0441176	0.0455927	-0.0471698	-0.0660066	-0.0315457		d7/d0	0.179348	0.05	0.108974	0.0518293	0.0180723	0.0119048	-0.00869565		d7/d0	0.159506	0.0229253	0.076546	0.048711	-0.0145488	-0.0270509	-0.0201207		d7/d0	0.159506
V3=day14	0.293	0.0164	0.0383	0.0929	0.135	0.237	0.28	0.281			0.3	0.0074	0.0379	0.0911	0.278	0.233	0.258	0.309			d14/d0	0.90838	0.841079	0.658456	0.589666	0.254717	0.0759076	0.113565		d14/d0	0.959783	0.854231	0.708013	0.152439	0.298193	0.232143	0.104348		d14/d0	0.934081	0.847655	0.683234	0.371052	0.276455	0.154025	0.108956		d14/d0	0.934081
V4=day28	0.289	0.0082	0.0225	0.0328	0.0793	0.107	0.168	0.237			0.32	0.0068	0.013	0.0303	0.0633	0.117	0.169	0.229			d28/d0	0.95419	0.906639	0.879412	0.758967	0.663522	0.445545	0.252366		d28/d0	0.963043	0.95	0.902885	0.807012	0.64759	0.497024	0.336232		d28/d0	0.958617	0.92832	0.891148	0.782989	0.655556	0.471284	0.294299		d28/d0	0.958617
V0=day 0	0.291	0.154	0.259	0.283	0.294	0.306	0.333	0.302			0.316	0.155		0.266	0.32	0.324	0.322	0.301			145									145									145									145
V2 = day7	0.283	0.177	0.251	0.307	0.322	0.334	0.332	0.301	145		0.311	0.179	0.263	0.307	0.313	0.332	0.346	0.304	145		d7/d0	-0.149351	0.030888	-0.0848057	-0.0952381	-0.0915033	0.003003	0.00331126		d7/d0	-0.154839		-0.154135	0.021875	-0.0246914	-0.0745342	-0.00996678		d7/d0	-0.152095	0.030888	-0.11947	-0.0366815	-0.0580973	-0.0357656	-0.00332776		d7/d0	0
V3=day14		0.0073	0.0105	0.0245	0.0562	0.118	0.216	0.276			0.28	0.0019	0.0056	0.0173	0.0555	0.12	0.189	0.263			d14/d0	0.952597	0.959459	0.913428	0.808844	0.614379	0.351351	0.0860927		d14/d0	0.987742		0.934962	0.826562	0.62963	0.413043	0.126246		d14/d0	0.97017	0.959459	0.924195	0.817703	0.622004	0.382197	0.106169		d14/d0	0.97017
V4=day28		0.0093	0.0095	0.017	0.0495	0.101	0.14	0.203			0.263	0.0109	0.0056	0.0151	0.0473	0.0994	0.155	0.254			d28/d0	0.93961	0.96332	0.939929	0.831633	0.669935	0.57958	0.327815		d28/d0	0.929677		0.943233	0.852187	0.69321	0.518634	0.156146		d28/d0	0.934644	0.96332	0.941581	0.84191	0.681572	0.549107	0.24198		d28/d0	0.934644
	single cell staining	nur 7500 zellen	nur um die 5000 zellen										keine Zellen		passt nicht in Verdünnung und nur 58,6% living cells
V0=day 0	0.279	0.0375	0.122	0.224	0.289	0.321	0.335	0.322			0.29	0.0296	0.116	0.206	0.285	0.314	0.323	0.329			146	-1	-1.47712	-1.95424	-2.43136	-2.90849	-3.38561	-3.86273		146	-1	-1.47712	-1.95424	-2.43136	-2.90849	-3.38561	-3.86273		146	-1	-1.47712	-1.95424	-2.43136	-2.90849	-3.38561	-3.86273		146	-1
V2 = day7	0.274	0.0424	0.155	0.224	0.279	0.316	0.331	0.314	146		0.287	0.0365	0.15	0.229	0.277	0.319	0.322	0.315	146		d7/d0	-0.130667	-0.270492	0	0.0346021	0.0155763	0.0119403	0.0248447		d7/d0	-0.233108	-0.293103	-0.11165	0.0280702	-0.0159236	0.00309598	0.0425532		d7/d0	-0.181887	-0.281798	-0.0558252	0.0313361	-0.000173621	0.00751814	0.033699		d7/d0	0
V3=day14	0.244	0.0105	0.0105	0.0333	0.0937	0.184	0.269	0.286			0.237	0.0033	0.0104	0.0327	0.0894	0.191	0.252	0.293			d14/d0	0.72	0.913934	0.851339	0.675779	0.426791	0.197015	0.111801		d14/d0	0.888514	0.910345	0.841262	0.686316	0.39172	0.219814	0.109422		d14/d0	0.804257	0.91214	0.846301	0.681047	0.409256	0.208415	0.110612		d14/d0	0.804257
V4=day28	0.279		0.0101	0.0267	0.0754	0.14	0.253	0.266			0.291	0.0022	0.0098	0.0276	0.0726	0.148	0.226	0.262			d28/d0		0.917213	0.880804	0.7391	0.563863	0.244776	0.173913		d28/d0	0.925676	0.915517	0.866019	0.745263	0.528662	0.30031	0.203647		d28/d0	0.925676	0.916365	0.873411	0.742182	0.546263	0.272543	0.18878		d28/d0	0.925676
V0=day 0	0.276	0.138	0.233	0.289	0.294	0.31	0.323	0.297			0.28	0.129	0.23	0.28	0.302	0.321	0.316				147									147									147									147
V2 = day7	0.278	0.127		0.285	0.294	0.314	0.326	0.298	147		0.307	0.0962	0.215	0.278	0.292	0.319	0.334	0.309	147		d7/d0	0.0797101		0.0138408	0	-0.0129032	-0.00928793	-0.003367		d7/d0	0.254264	0.0652174	0.00714286	0.0331126	0.00623053	-0.056962			d7/d0	0.166987	0.0652174	0.0104918	0.0165563	-0.00333635	-0.033125	-0.003367		d7/d0	0.166987
V3=day14		0.0032	0.0137			0.217	0.282	0.279				0.0017	0.0133	0.0533	0.126	0.228	0.284	0.292			d14/d0	0.976812	0.941202			0.3	0.126935	0.0606061		d14/d0	0.986822	0.942174	0.809643	0.582781	0.28972	0.101266			d14/d0	0.981817	0.941688	0.809643	0.582781	0.29486	0.1141	0.0606061		d14/d0	0.981817
V4=day28		0.0158		0.0488	0.137	0.225	0.271	0.268				0.0018	0.0139	0.0493	0.135	0.233	0.278	0.291			d28/d0	0.885507		0.831142	0.534014	0.274194	0.160991	0.0976431		d28/d0	0.986047	0.939565	0.823929	0.55298	0.274143	0.120253			d28/d0	0.935777	0.939565	0.827535	0.543497	0.274168	0.140622	0.0976431		d28/d0	0.935777
	single cell staining	keine Zellen	evtl mit H3 -> keine Zellen in H3			nur um die 7500 zellen					single cell staining							fast keine Zellen (20% Venus+)
V0=day 0	0.306	0.106	0.229	0.305	0.34	0.348		0.332			0.302	0.124	0.22	0.304	0.329	0.351	0.309	0.329			148	-1	-1.47712	-1.95424	-2.43136	-2.90849	-3.38561	-3.86273		148	-1	-1.47712	-1.95424	-2.43136	-2.90849	-3.38561	-3.86273		148	-1	-1.47712	-1.95424	-2.43136	-2.90849	-3.38561	-3.86273		148	-1
V2 = day7	0.319	0.115	0.238	0.29	0.341	0.331	0.316	0.328	148		0.313	0.147	0.247	0.299	0.327	0.357	0.31	0.303	148		d7/d0	-0.0849057	-0.0393013	0.0491803	-0.00294118	0.0488506		0.0120482		d7/d0	-0.185484	-0.122727	0.0164474	0.00607903	-0.017094	-0.00323625	0.0790274		d7/d0	-0.135195	-0.0810143	0.0328138	0.00156893	0.0158783	-0.00323625	0.0455378		d7/d0	0
V3=day14	0.302	0.0034	0.0181	0.0498	0.108	0.186	0.221	0.27			0.306	0.0036	0.0189	0.0624	0.111	0.182	0.212	0.271			d14/d0	0.967925	0.920961	0.836721	0.682353	0.465517		0.186747		d14/d0	0.970968	0.914091	0.794737	0.662614	0.481481	0.313916	0.176292		d14/d0	0.969446	0.917526	0.815729	0.672483	0.473499	0.313916	0.181519		d14/d0	0.969446
V4=day28	0.321	0.0026	0.0119	0.0386	0.095	0.162	0.204	0.259			0.312	0.0019	0.0142	0.0503	0.109	0.169	0.215	0.246			d28/d0	0.975472	0.948035	0.873443	0.720588	0.534483		0.21988		d28/d0	0.984677	0.935455	0.834539	0.668693	0.518519	0.304207	0.25228		d28/d0	0.980075	0.941745	0.853991	0.694641	0.526501	0.304207	0.23608		d28/d0	0.980075
V0=day 0		0.0904	0.209	0.289	0.321	0.302	0.315	0.364				0.102	0.261		0.324	0.33	0.335	0.279			149									149									149									149
V2 = day7		0.0746	0.181	0.279	0.334	0.33	0.32	0.312	149			0.0895	0.194	0.27	0.305	0.343	0.305	0.315	149		d7/d0	0.174779	0.133971	0.0346021	-0.0404984	-0.0927152	-0.015873	0.142857		d7/d0	0.122549	0.256705		0.058642	-0.0393939	0.0895522	-0.129032		d7/d0	0.148664	0.195338	0.0346021	0.00907177	-0.0660546	0.0368396	0.00691244		d7/d0	0.148664
V3=day14		0.0014	0.008	0.0455	0.106	0.203	0.26	0.309				0.0037	0.0083	0.0452	0.114	0.211	0.255	0.279			d14/d0	0.984513	0.961722	0.842561	0.669782	0.327815	0.174603	0.151099		d14/d0	0.963725	0.968199		0.648148	0.360606	0.238806	0		d14/d0	0.974119	0.964961	0.842561	0.658965	0.34421	0.206705	0.0755495		d14/d0	0.974119
V4=day28		0.0019	0.009	0.0306	0.1	0.194	0.248	0.28				0.0139	0.0129	0.0426	0.0884	0.195	0.245	0.28			d28/d0	0.978982	0.956938	0.894118	0.688474	0.357616	0.212698	0.230769		d28/d0	0.863725	0.950575		0.72716	0.409091	0.268657	-0.00358423		d28/d0	0.921354	0.953756	0.894118	0.707817	0.383353	0.240678	0.113593		d28/d0	0.921354
	PFA Versuch	nur um die 7500 zellen					nur 77,2% living cells	keine Zellen im single gate					nur 76% living cells	keine Zellen im single gate
V0=day 0	0.197	0.112	0.16	0.182	0.202	0.223	0.22	0.201			0.178	0.11	0.153	0.196	0.171	0.225	0.216	0.21			150	-1	-1.47712	-1.95424	-2.43136	-2.90849	-3.38561	-3.86273		150	-1	-1.47712	-1.95424	-2.43136	-2.90849	-3.38561	-3.86273		150	-1	-1.47712	-1.95424	-2.43136	-2.90849	-3.38561	-3.86273		150	-1
V2 = day7	0.183	0.0988	0.157	0.199	0.216	0.236	0.22	0.217	150		0.182	0.0937	0.156	0.202	0.206	0.23	0.22	0.217	150		d7/d0	0.117857	0.01875	-0.0934066	-0.0693069	-0.058296	0	-0.079602		d7/d0	0.148182	-0.0196078	-0.0306122	-0.204678	-0.0222222	-0.0185185	-0.0333333		d7/d0	0.133019	-0.000428922	-0.0620094	-0.136993	-0.0402591	-0.00925926	-0.0564677		d7/d0	0.133019
V3=day14	0.171	0.0036	0.0104	0.0452	0.103	0.168	0.192	0.196			0.17	0.0032	0.0127	0.0514	0.095	0.181	0.201	0.207			d14/d0	0.967857	0.935	0.751648	0.490099	0.246637	0.127273	0.0248756		d14/d0	0.970909	0.916993	0.737755	0.444444	0.195556	0.0694444	0.0142857		d14/d0	0.969383	0.925997	0.744702	0.467272	0.221096	0.0983586	0.0195807		d14/d0	0.969383
V4=day28	0.149	0.0066	0.0069	0.0135	0.0328	0.0629	0.113	0.152			0.14	0.0014	0.0041	0.0116	0.0279	0.0657	0.117	0.177			d28/d0	0.941071	0.956875	0.925824	0.837624	0.717937	0.486364	0.243781		d28/d0	0.987273	0.973203	0.940816	0.836842	0.708	0.458333	0.157143		d28/d0	0.964172	0.965039	0.93332	0.837233	0.712969	0.472348	0.200462		d28/d0	0.964172
V0=day 0	0.178	0.142	0.194	0.201	0.222	0.24	0.222	0.213			0.175	0.138	0.178	0.225	0.217	0.225	0.209	0.218			151									151									151									151
V2 = day7	0.175	0.144	0.186	0.195	0.233	0.25	0.225	0.21	151		0.175	0.136	0.178	0.218	0.229	0.218	0.223	0.203	151		d7/d0	-0.0140845	0.0412371	0.0298507	-0.0495495	-0.0416667	-0.0135135	0.0140845		d7/d0	0.0144928	0	0.0311111	-0.0552995	0.0311111	-0.0669856	0.0688073		d7/d0	0.000204123	0.0206186	0.0304809	-0.0524245	-0.00527778	-0.0402496	0.0414459		d7/d0	0.000204123
V3=day14		0.0034	0.0134	0.0449	0.0896	0.144	0.158	0.189				0.0038	0.0118	0.0394	0.0879	0.153	0.153	0.19			d14/d0	0.976056	0.930928	0.776617	0.596396	0.4	0.288288	0.112676		d14/d0	0.972464	0.933708	0.824889	0.594931	0.32	0.267943	0.12844		d14/d0	0.97426	0.932318	0.800753	0.595664	0.36	0.278115	0.120558		d14/d0	0.97426
V4=day28		0.0027	0.0094	0.0212	0.0467	0.0782	0.106	0.157				0.0019	0.0081	0.0255	0.045	0.0722	0.112	0.117			d28/d0	0.980986	0.951546	0.894527	0.78964	0.674167	0.522523	0.262911		d28/d0	0.986232	0.954494	0.886667	0.792627	0.679111	0.464115	0.463303		d28/d0	0.983609	0.95302	0.890597	0.791133	0.676639	0.493319	0.363107		d28/d0	0.983609
	single cell staining										single cell staining			gegen Ende womöglich H5				nur 71% living cells
V0=day 0	0.184	0.04	0.114	0.164	0.193	0.211	0.212	0.215			0.161	0.0441	0.119	0.167	0.195	0.217	0.211	0.22			152	-1	-1.47712	-1.95424	-2.43136	-2.90849	-3.38561	-3.86273		152	-1	-1.47712	-1.95424	-2.43136	-2.90849	-3.38561	-3.86273		152	-1	-1.47712	-1.95424	-2.43136	-2.90849	-3.38561	-3.86273		152	-1
V2 = day7	0.195	0.0474	0.121	0.165	0.193	0.232	0.229	0.206	152		0.174	0.0519	0.118	0.166	0.211	0.22	0.216	0.218	152		d7/d0	-0.185	-0.0614035	-0.00609756	0	-0.0995261	-0.0801887	0.0418605		d7/d0	-0.176871	0.00840336	0.00598802	-0.0820513	-0.0138249	-0.0236967	0.00909091		d7/d0	-0.180935	-0.0265001	-5.47685e-05	-0.0410256	-0.0566755	-0.0519427	0.0254757		d7/d0	0
V3=day14	0.184	0.0021	0.0061	0.0247	0.0774	0.154	0.185	0.201			0.171	0.0022	0.0074	0.0238	0.0812	0.157	0.184	0.201			d14/d0	0.9475	0.946491	0.84939	0.598964	0.270142	0.127358	0.0651163		d14/d0	0.950113	0.937815	0.857485	0.58359	0.276498	0.127962	0.0863636		d14/d0	0.948807	0.942153	0.853438	0.591277	0.27332	0.12766	0.07574		d14/d0	0.948807
V4=day28		0.00094	0.0066	0.0223	0.0694	0.148	0.183	0.195			0.157	0.0024	0.0085	0.0278	0.0798	0.157	0.185	0.185			d28/d0	0.9765	0.942105	0.864024	0.640415	0.298578	0.136792	0.0930233		d28/d0	0.945578	0.928571	0.833533	0.590769	0.276498	0.123223	0.159091		d28/d0	0.961039	0.935338	0.848779	0.615592	0.287538	0.130008	0.126057		d28/d0	0.961039
V0=day 0	0.174	0.108	0.184	0.199	0.211	0.202	0.192	0.196			0.166	0.106	0.192	0.2	0.231	0.224	0.217	0.21			153									153									153									153
V2 = day7	0.187	0.108	0.19	0.23	0.199	0.227	0.207	0.208	153		0.167	0.119	0.173	0.209	0.228	0.224	0.215	0.216	153		d7/d0	0	-0.0326087	-0.155779	0.056872	-0.123762	-0.078125	-0.0612245		d7/d0	-0.122642	0.0989583	-0.045	0.012987	0	0.00921659	-0.0285714		d7/d0	-0.0613208	0.0331748	-0.100389	0.0349295	-0.0618812	-0.0344542	-0.044898		d7/d0	0
V3=day14	0.18	0.00083	0.0043	0.0167	0.0514	0.116	0.176	0.202				0.0019	0.0046	0.0168	0.0451	0.114	0.174	0.206			d14/d0	0.992315	0.97663	0.91608	0.756398	0.425743	0.0833333	-0.0306122		d14/d0	0.982075	0.976042	0.916	0.804762	0.491071	0.198157	0.0190476		d14/d0	0.987195	0.976336	0.91604	0.78058	0.458407	0.140745	-0.00578231		d14/d0	0.987195
V4=day28	0.191	0.0013	0.0052	0.0121	0.0258	0.0525	0.0972	0.0996				0.0022	0.0055	0.0096	0.0297	0.0598	0.113	0.147			d28/d0	0.987963	0.971739	0.939196	0.877725	0.740099	0.49375	0.491837		d28/d0	0.979245	0.971354	0.952	0.871429	0.733036	0.479263	0.3		d28/d0	0.983604	0.971547	0.945598	0.874577	0.736567	0.486506	0.395918		d28/d0	0.983604
		verwechselt? --> keine Relevanz									fast keine Zellen						verwechselt? --> keine Relevanz
V0=day 0	0.228	0.101	0.183	0.222	0.248	0.251	0.247	0.261			0.207	0.106	0.185	0.231	0.262	0.253	0.257	0.281			154	-1	-1.47712	-1.95424	-2.43136	-2.90849	-3.38561	-3.86273		154	-1	-1.47712	-1.95424	-2.43136	-2.90849	-3.38561	-3.86273		154	-1	-1.47712	-1.95424	-2.43136	-2.90849	-3.38561	-3.86273		154	-1
V2 = day7	0.225	0.109	0.196	0.229	0.23	0.242	0.245	0.321	154		0.216	0.115	0.189	0.311	0.241	0.256	0.269	0.269	154		d7/d0	-0.0792079	-0.0710383	-0.0315315	0.0725806	0.0358566	0.00809717	-0.229885		d7/d0	-0.0849057	-0.0216216	-0.34632	0.0801527	-0.0118577	-0.0466926	0.0427046		d7/d0	-0.0820568	-0.0463299	-0.188926	0.0763667	0.0119994	-0.0192977	-0.0935902		d7/d0	0
V3=day14	0.283	0.0019	0.0036	0.0115	0.0442	0.0972	0.158	0.197			0.233	0.00088	0.0048	0.0126	0.0432	0.101	0.22	0.217			d14/d0	0.981188	0.980328	0.948198	0.821774	0.612749	0.360324	0.245211		d14/d0	0.991698	0.974054	0.945455	0.835115	0.600791	0.143969	0.227758		d14/d0	0.986443	0.977191	0.946826	0.828444	0.60677	0.252146	0.236484		d14/d0	0.986443
V4=day28	0.2	0.00045	0.0022	0.0079	0.0193	0.0634	0.134	0.171			0.172	0.00044	0.0021	0.0083	0.029	0.0615	0.134	0.199			d28/d0	0.995545	0.987978	0.964414	0.922177	0.74741	0.45749	0.344828		d28/d0	0.995849	0.988649	0.964069	0.889313	0.756917	0.478599	0.291815		d28/d0	0.995697	0.988313	0.964242	0.905745	0.752164	0.468045	0.318321		d28/d0	0.995697
V0=day 0	0.223	0.0911	0.174	0.228	0.218	0.293	0.236	0.221			0.281	0.0987	0.167	0.225	0.248	0.317	0.236	0.243			155									155									155									155
V2 = day7	0.221	0.112	0.173	0.201	0.287	0.24	0.241	0.277	155		0.215	0.116	0.184	0.236	0.239	0.242	0.244	0.262	155		d7/d0	-0.229418	0.00574713	0.118421	-0.316514	0.180887	-0.0211864	-0.253394		d7/d0	-0.175279	-0.101796	-0.0488889	0.0362903	0.236593	-0.0338983	-0.0781893		d7/d0	-0.202348	-0.0480246	0.0347661	-0.140112	0.20874	-0.0275424	-0.165791		d7/d0	0
V3=day14		0.0015	0.0093	0.0303	0.0747	0.144	0.188	0.207				0.0029	0.008	0.0378	0.0856	0.155	0.201	0.241			d14/d0	0.983535	0.946552	0.867105	0.657339	0.508532	0.20339	0.0633484		d14/d0	0.970618	0.952096	0.832	0.654839	0.511041	0.148305	0.00823045		d14/d0	0.977076	0.949324	0.849553	0.656089	0.509787	0.175847	0.0357894		d14/d0	0.977076
V4=day28		0.0012	0.0041	0.0174	0.0655	0.0671	0.169	0.155				0.00054	0.0051	0.0237	0.0589	0.127	0.189	0.242			d28/d0	0.986828	0.976437	0.923684	0.699541	0.77099	0.283898	0.298643		d28/d0	0.994529	0.969461	0.894667	0.7625	0.599369	0.199153	0.00411523		d28/d0	0.990678	0.972949	0.909175	0.731021	0.685179	0.241525	0.151379		d28/d0	0.990678
	single cell staining	nur 75% living cells									single cell staining	nur 75% living cells
V0=day 0	0.215	0.102	0.181	0.244	0.229	0.286	0.303	0.258			0.258	0.096	0.182	0.233	0.243	0.241	0.266	0.252			156	-1	-1.47712	-1.95424	-2.43136	-2.90849	-3.38561	-3.86273		156	-1	-1.47712	-1.95424	-2.43136	-2.90849	-3.38561	-3.86273		156	-1	-1.47712	-1.95424	-2.43136	-2.90849	-3.38561	-3.86273		156	-1
V2 = day7	0.231	0.115	0.189	0.251	0.254	0.279	0.286	0.264	156		0.221	0.115	0.202	0.312	0.267	0.26	0.283	0.268	156		d7/d0	-0.127451	-0.0441989	-0.0286885	-0.10917	0.0244755	0.0561056	-0.0232558		d7/d0	-0.197917	-0.10989	-0.339056	-0.0987654	-0.0788382	-0.0639098	-0.0634921		d7/d0	-0.162684	-0.0770445	-0.183872	-0.103968	-0.0271813	-0.00390208	-0.0433739		d7/d0	0
V3=day14	0.235	0.001	0.0074	0.0233	0.0707	0.157	0.201	0.246			0.242	0.00057	0.0065	0.0285	0.0822	0.137	0.225	0.227			d14/d0	0.990196	0.959116	0.904508	0.691266	0.451049	0.336634	0.0465116		d14/d0	0.994062	0.964286	0.877682	0.661728	0.431535	0.154135	0.0992063		d14/d0	0.992129	0.961701	0.891095	0.676497	0.441292	0.245385	0.072859		d14/d0	0.992129
V4=day28	0.214	0.0005	0.0054	0.0131	0.041	0.0848	0.179	0.221			0.232	0.00034	0.0028	0.0176	0.0461	0.103	0.182	0.237			d28/d0	0.995098	0.970166	0.946311	0.820961	0.703497	0.409241	0.143411		d28/d0	0.996458	0.984615	0.924464	0.810288	0.572614	0.315789	0.0595238		d28/d0	0.995778	0.977391	0.935387	0.815624	0.638055	0.362515	0.101467		d28/d0	0.995778
V0=day 0	0.211	0.136	0.232	0.272	0.234	0.253	0.272	0.256			0.232	0.145	0.224	0.271	0.265	0.246	0.271	0.283			157									157									157									157
V2 = day7	0.2	0.156	0.23	0.27	0.247	0.255	0.273	0.254	157		0.232	0.152	0.224	0.249	0.275	0.254	0.261	0.281	157		d7/d0	-0.147059	0.00862069	0.00735294	-0.0555556	-0.00790514	-0.00367647	0.0078125		d7/d0	-0.0482759	0	0.0811808	-0.0377358	-0.0325203	0.0369004	0.00706714		d7/d0	-0.0976673	0.00431034	0.0442669	-0.0466457	-0.0202127	0.0166119	0.00743982		d7/d0	0
V3=day14	0.207	0.0051	0.0131	0.0501	0.105	0.179	0.224	0.247			0.242	0.0032	0.0135	0.0513	0.124	0.176	0.23	0.307			d14/d0	0.9625	0.943534	0.815809	0.551282	0.29249	0.176471	0.0351562		d14/d0	0.977931	0.939732	0.810701	0.532075	0.284553	0.151292	-0.0848057		d14/d0	0.970216	0.941633	0.813255	0.541679	0.288521	0.163881	-0.0248247		d14/d0	0.970216
V4=day28	0.19	0.0058	0.0213	0.0458	0.0939	0.159	0.227	0.261			0.239	0.0016	0.0092	0.0353	0.106	0.166	0.284	0.235			d28/d0	0.957353	0.90819	0.831618	0.598718	0.371542	0.165441	-0.0195312		d28/d0	0.988966	0.958929	0.869742	0.6	0.325203	-0.0479705	0.169611		d28/d0	0.973159	0.933559	0.85068	0.599359	0.348372	0.0587353	0.07504		d28/d0	0.973159
		Platte runtergefallen									nur 75% living cells
V0=day 0	0.253	0.179	0.259	0.293	0.306	0.279	0.312	0.285			0.249	0.179	0.264	0.299	0.325	0.314	0.302	0.275			158	-1	-1.47712	-1.95424	-2.43136	-2.90849	-3.38561	-3.86273		158	-1	-1.47712	-1.95424	-2.43136	-2.90849	-3.38561	-3.86273		158	-1	-1.47712	-1.95424	-2.43136	-2.90849	-3.38561	-3.86273		158	-1
V2 = day7	0.256	0.172	0.259	0.294	0.266	0.308	0.295	0.284	158		0.246	0.168	0.257	0.26	0.304	0.332	0.3	0.288	158		d7/d0	0.0391061	0	-0.00341297	0.130719	-0.103943	0.0544872	0.00350877		d7/d0	0.0614525	0.0265152	0.130435	0.0646154	-0.0573248	0.00662252	-0.0472727		d7/d0	0.0502793	0.0132576	0.0635109	0.0976672	-0.0806337	0.0305548	-0.021882		d7/d0	0.0502793
V3=day14	0.259	0.0021	0.0102	0.0213	0.0381	0.0877	0.185	0.217			0.25	0.0024	0.0098	0.0188	0.0393	0.0961	0.165	0.223			d14/d0	0.988268	0.960618	0.927304	0.87549	0.685663	0.407051	0.238596		d14/d0	0.986592	0.962879	0.937124	0.879077	0.693949	0.453642	0.189091		d14/d0	0.98743	0.961748	0.932214	0.877284	0.689806	0.430347	0.213844		d14/d0	0.98743
V4=day28	0.236	0.0031	0.0066	0.0183	0.0479	0.121	0.171	0.225			0.253	0.0028	0.006	0.0168	0.0498	0.124	0.196	0.249			d28/d0	0.982682	0.974517	0.937543	0.843464	0.566308	0.451923	0.210526		d28/d0	0.984358	0.977273	0.943813	0.846769	0.605096	0.350993	0.0945455		d28/d0	0.98352	0.975895	0.940678	0.845117	0.585702	0.401458	0.152536		d28/d0	0.98352
V0=day 0	0.253	0.174	0.255	0.307	0.303	0.312	0.281	0.274			0.255	0.17	0.254	0.27	0.287	0.291	0.312	0.276			159									159									159									159
V2 = day7	0.225	0.189	0.266	0.293	0.28	0.296	0.268	0.28	159		0.256	0.186	0.263	0.279	0.294	0.283	0.282	0.28	159		d7/d0	-0.0862069	-0.0431373	0.0456026	0.0759076	0.0512821	0.0462633	-0.0218978		d7/d0	-0.0941176	-0.0354331	-0.0333333	-0.0243902	0.0274914	0.0961538	-0.0144928		d7/d0	-0.0901623	-0.0392852	0.00613464	0.0257587	0.0393867	0.0712086	-0.0181953		d7/d0	0
V3=day14		0.0067	0.0227	0.0546	0.0878	0.155	0.209	0.251				0.0069	0.023	0.0507	0.106	0.141	0.21	0.234			d14/d0	0.961494	0.91098	0.82215	0.710231	0.503205	0.256228	0.0839416		d14/d0	0.959412	0.909449	0.812222	0.630662	0.515464	0.326923	0.152174		d14/d0	0.960453	0.910215	0.817186	0.670447	0.509335	0.291575	0.118058		d14/d0	0.960453
V4=day28		0.0027	0.009	0.0234	0.0595	0.12	0.173	0.227				0.0022	0.0101	0.0292	0.0696	0.124	0.182	0.219			d28/d0	0.984483	0.964706	0.923779	0.80363	0.615385	0.384342	0.171533		d28/d0	0.987059	0.960236	0.891852	0.757491	0.573883	0.416667	0.206522		d28/d0	0.985771	0.962471	0.907815	0.780561	0.594634	0.400504	0.189027		d28/d0	0.985771
	single cell staining	nur 75% living cells									single cell staining
V0=day 0	0.258	0.144	0.234	0.284	0.281	0.312	0.289	0.282			0.249	0.134	0.226	0.263	0.294	0.282	0.29	0.259			160	-1	-1.47712	-1.95424	-2.43136	-2.90849	-3.38561	-3.86273		160	-1	-1.47712	-1.95424	-2.43136	-2.90849	-3.38561	-3.86273		160	-1	-1.47712	-1.95424	-2.43136	-2.90849	-3.38561	-3.86273		160	-1
V2 = day7	0.259	0.139	0.228	0.265	0.292	0.293	0.274	0.3	160		0.248	0.131	0.212	0.264	0.296	0.293	0.305	0.26	160		d7/d0	0.0347222	0.025641	0.0669014	-0.0391459	0.0608974	0.0519031	-0.0638298		d7/d0	0.0223881	0.0619469	-0.00380228	-0.00680272	-0.0390071	-0.0517241	-0.003861		d7/d0	0.0285551	0.043794	0.0315496	-0.0229743	0.0109452	8.94881e-05	-0.0338454		d7/d0	0.0285551
V3=day14	0.246	0.0019	0.0019	0.0082	0.035	0.0998	0.174	0.237			0.235	0.0014	0.0034	0.0093	0.0306	0.0879	0.185	0.221			d14/d0	0.986806	0.99188	0.971127	0.875445	0.680128	0.397924	0.159574		d14/d0	0.989552	0.984956	0.964639	0.895918	0.688298	0.362069	0.146718		d14/d0	0.988179	0.988418	0.967883	0.885682	0.684213	0.379996	0.153146		d14/d0	0.988179
V4=day28	0.259	0.00063	0.0023	0.0124	0.0284	0.0862	0.154	0.233			0.24	0.0021	0.004	0.0088	0.0287	0.0771	0.16	0.222			d28/d0	0.995625	0.990171	0.956338	0.898932	0.723718	0.467128	0.173759		d28/d0	0.984328	0.982301	0.96654	0.902381	0.726596	0.448276	0.142857		d28/d0	0.989977	0.986236	0.961439	0.900657	0.725157	0.457702	0.158308		d28/d0	0.989977
V0=day 0	0.254	0.164	0.243	0.261	0.293	0.279	0.293	0.271			0.24	0.159	0.227	0.263	0.261	0.266	0.291	0.27			161									161									161									161
V2 = day7	0.258	0.185	0.261	0.273	0.276	0.296	0.284	0.268	161		0.236	0.177	0.246	0.267	0.276	0.277	0.268	0.276	161		d7/d0	-0.128049	-0.0740741	-0.045977	0.0580205	-0.0609319	0.0307167	0.0110701		d7/d0	-0.113208	-0.0837004	-0.0152091	-0.0574713	-0.0413534	0.0790378	-0.0222222		d7/d0	-0.120628	-0.0788873	-0.0305931	0.000274607	-0.0511426	0.0548773	-0.00557606		d7/d0	0
V3=day14	0.25	0.00074	0.0077	0.0087	0.0368	0.0821	0.16	0.2			0.222	0.0023	0.0033	0.0134	0.0434	0.0793	0.152	0.197			d14/d0	0.995488	0.968313	0.966667	0.874403	0.705735	0.453925	0.261993		d14/d0	0.985535	0.985463	0.949049	0.833716	0.70188	0.477663	0.27037		d14/d0	0.990511	0.976888	0.957858	0.85406	0.703807	0.465794	0.266181		d14/d0	0.990511
V4=day28	0.267	0.00063	0.0074	0.0108	0.0361	0.0899	0.158	0.216			0.239	0.00095	0.005	0.0125	0.0351	0.0765	0.116	0.167			d28/d0	0.996159	0.969547	0.958621	0.876792	0.677778	0.460751	0.202952		d28/d0	0.994025	0.977974	0.952471	0.865517	0.712406	0.601375	0.381481		d28/d0	0.995092	0.97376	0.955546	0.871155	0.695092	0.531063	0.292217		d28/d0	0.995092
	nur 75% living cells	nur um die 5000 Zellen			verwechselt? G4 nur 40% im Vero cell gate (3000 Zellen)
V0=day 0	0.219	0.0928	0.164	0.149	0.23	0.23	0.23	0.27			0.21	0.0867	0.159	0.176	0.211	0.219	0.218	0.234			162	-1	-1.47712	-1.95424	-2.43136	-2.90849	-3.38561	-3.86273		162	-1	-1.47712	-1.95424	-2.43136	-2.90849	-3.38561	-3.86273		162	-1	-1.47712	-1.95424	-2.43136	-2.90849	-3.38561	-3.86273		162	-1
V2 = day7	0.203	0.0683	0.155	0.184	0.214	0.225	0.242	0.236	162		0.19	0.068	0.147	0.19	0.209	0.22	0.236	0.227	162		d7/d0	0.264009	0.054878	-0.234899	0.0695652	0.0217391	-0.0521739	0.125926		d7/d0	0.215686	0.0754717	-0.0795455	0.00947867	-0.00456621	-0.0825688	0.0299145		d7/d0	0.239847	0.0651749	-0.157222	0.0395219	0.00858646	-0.0673714	0.0779202		d7/d0	0.239847
V3=day14	0.221	0.0019	0.0045	0.0107	0.0333	0.0854	0.162	0.215			0.178	0.0017	0.0042	0.0098	0.0379	0.0862	0.158	0.187			d14/d0	0.979526	0.972561	0.928188	0.855217	0.628696	0.295652	0.203704		d14/d0	0.980392	0.973585	0.944318	0.820379	0.606393	0.275229	0.200855		d14/d0	0.979959	0.973073	0.936253	0.837798	0.617544	0.285441	0.202279		d14/d0	0.979959
V4=day28	0.228	0.00026	0.0016	0.0057	0.0125	0.0328	0.0757	0.133			0.181	0.0018	0.0031	0.005	0.012	0.0353	0.0695	0.128			d28/d0	0.997198	0.990244	0.961745	0.945652	0.857391	0.67087	0.507407		d28/d0	0.979239	0.980503	0.971591	0.943128	0.838813	0.681193	0.452991		d28/d0	0.988219	0.985374	0.966668	0.94439	0.848102	0.676031	0.480199		d28/d0	0.988219
V0=day 0	0.214	0.158	0.204	0.193	0.211	0.231	0.239	0.24			0.176	0.161	0.184	0.216	0.228	0.228	0.211	0.226			163									163									163									163
V2 = day7	0.211	0.155	0.19	0.204	0.212	0.228	0.231	0.227	163		0.195	0.164	0.189	0.203	0.217	0.222	0.282	0.234	163		d7/d0	0.0189873	0.0686275	-0.0569948	-0.00473934	0.012987	0.0334728	0.0541667		d7/d0	-0.0186335	-0.0271739	0.0601852	0.0482456	0.0263158	-0.336493	-0.0353982		d7/d0	0.000176901	0.0207268	0.00159518	0.0217531	0.0196514	-0.15151	0.00938422		d7/d0	0.000176901
V3=day14		0.0033	0.0079	0.0177	0.0488	0.104	0.17	0.206				0.0016	0.0064	0.0184	0.0467	0.103	0.162	0.174			d14/d0	0.979114	0.961275	0.90829	0.76872	0.549784	0.288703	0.141667		d14/d0	0.990062	0.965217	0.914815	0.795175	0.548246	0.232227	0.230088		d14/d0	0.984588	0.963246	0.911552	0.781948	0.549015	0.260465	0.185878		d14/d0	0.984588
V4=day28		0.0009	0.0043	0.0128	0.0353	0.0848	0.112	0.188				0.0016	0.0043	0.0149	0.0332	0.0354	0.0755	0.11			d28/d0	0.994304	0.978922	0.933679	0.832701	0.6329	0.531381	0.216667		d28/d0	0.990062	0.97663	0.931019	0.854386	0.844737	0.64218	0.513274		d28/d0	0.992183	0.977776	0.932349	0.843544	0.738819	0.58678	0.364971		d28/d0	0.992183
	single cell staining										single cell staining					komisch im living gate		75% im living gate
V0=day 0	0.193	0.14	0.164	0.189	0.2	0.21	0.211	0.196			0.207	0.141	0.188	0.181	0.208	0.21	0.233	0.176			164	-1	-1.47712	-1.95424	-2.43136	-2.90849	-3.38561	-3.86273		164	-1	-1.47712	-1.95424	-2.43136	-2.90849	-3.38561	-3.86273		164	-1	-1.47712	-1.95424	-2.43136	-2.90849	-3.38561	-3.86273		164	-1
V2 = day7	0.249	0.143	0.191	0.21	0.218	0.212	0.222	0.226	164		0.199	0.149	0.183	0.197	0.2	0.225	0.221	0.202	164		d7/d0	-0.0214286	-0.164634	-0.111111	-0.09	-0.00952381	-0.0521327	-0.153061		d7/d0	-0.0567376	0.0265957	-0.0883978	0.0384615	-0.0714286	0.0515021	-0.147727		d7/d0	-0.0390831	-0.0690192	-0.0997545	-0.0257692	-0.0404762	-0.000315278	-0.150394		d7/d0	0
V3=day14	0.199	0.0037	0.0196	0.0673	0.151	0.192	0.194	0.213			0.198	0.0023	0.0216	0.037	0.148	0.187	0.188	0.198			d14/d0	0.973571	0.880488	0.643915	0.245	0.0857143	0.0805687	-0.0867347		d14/d0	0.983688	0.885106	0.79558	0.288462	0.109524	0.193133	-0.125		d14/d0	0.97863	0.882797	0.719748	0.266731	0.097619	0.136851	-0.105867		d14/d0	0.97863
V4=day28	0.199	0.0012	0.0014	0.0071	0.0158	0.0344	0.0627	0.136			0.195	0.00079	0.0027	0.0058	0.0134	0.0368	0.0693	0.135			d28/d0	0.991429	0.991463	0.962434	0.921	0.83619	0.702844	0.306122		d28/d0	0.994397	0.985638	0.967956	0.935577	0.824762	0.702575	0.232955		d28/d0	0.992913	0.988551	0.965195	0.928288	0.830476	0.702709	0.269538		d28/d0	0.992913
V0=day 0	0.188	0.0797	0.142	0.193	0.22	0.214	0.206	0.201			0.199	0.0868	0.173	0.194	0.218	0.232	0.206	0.21			165									165									165									165
V2 = day7	0.218	0.0883	0.155	0.179	0.21	0.219	0.192	0.216	165		0.196	0.0907	0.163	0.193	0.209	0.219	0.226	0.217	165		d7/d0	-0.107905	-0.0915493	0.0725389	0.0454545	-0.0233645	0.0679612	-0.0746269		d7/d0	-0.0449309	0.0578035	0.00515464	0.0412844	0.0560345	-0.0970874	-0.0333333		d7/d0	-0.0764178	-0.0168729	0.0388467	0.0433695	0.016335	-0.0145631	-0.0539801		d7/d0	0
V3=day14	0.188	0.006	0.0196	0.0501	0.0766	0.106	0.14	0.192			0.199	0.004	0.0191	0.0466	0.0832	0.108	0.146	0.144			d14/d0	0.924718	0.861972	0.740415	0.651818	0.504673	0.320388	0.0447761		d14/d0	0.953917	0.889595	0.759794	0.618349	0.534483	0.291262	0.314286		d14/d0	0.939317	0.875784	0.750104	0.635083	0.519578	0.305825	0.179531		d14/d0	0.939317
V4=day28	0.201	0.0013	0.0069	0.0227	0.0533	0.086	0.115	0.15			0.201	0.00079	0.008	0.023	0.0529	0.0821	0.106	0.148			d28/d0	0.983689	0.951408	0.882383	0.757727	0.598131	0.441748	0.253731		d28/d0	0.990899	0.953757	0.881443	0.757339	0.646121	0.485437	0.295238		d28/d0	0.987294	0.952583	0.881913	0.757533	0.622126	0.463592	0.274485		d28/d0	0.987294
	78% im living gate	nur um die 5000 Zellen
V0=day 0	0.214	0.11	0.215	0.253	0.289	0.37	0.29	0.279			0.274	0.123	0.218	0.259	0.289	0.303	0.279	0.27			166	-1	-1.47712	-1.95424	-2.43136	-2.90849	-3.38561	-3.86273		166	-1	-1.47712	-1.95424	-2.43136	-2.90849	-3.38561	-3.86273		166	-1	-1.47712	-1.95424	-2.43136	-2.90849	-3.38561	-3.86273		166	-1
V2 = day7	0.228	0.0736	0.171	0.247	0.278	0.302	0.282	0.279	166		0.27	0.0817	0.181	0.254	0.286	0.29	0.274	0.255	166		d7/d0	0.330909	0.204651	0.0237154	0.0380623	0.183784	0.0275862	0		d7/d0	0.335772	0.169725	0.019305	0.0103806	0.0429043	0.0179211	0.0555556		d7/d0	0.333341	0.187188	0.0215102	0.0242215	0.113344	0.0227537	0.0277778		d7/d0	0.333341
V3=day14	0.249	0.0015	0.0052	0.023	0.049	0.108	0.144	0.172			0.271	0.0013	0.0061	0.0266	0.0595	0.099	0.134	0.152			d14/d0	0.986364	0.975814	0.909091	0.83045	0.708108	0.503448	0.383513		d14/d0	0.989431	0.972018	0.897297	0.794118	0.673267	0.519713	0.437037		d14/d0	0.987897	0.973916	0.903194	0.812284	0.690688	0.511581	0.410275		d14/d0	0.987897
V4=day28	0.232	0.00073	0.0025	0.0105	0.0437	0.101	0.16	0.202			0.266	0.00031	0.0028	0.0128	0.0387	0.0873	0.138	0.18			d28/d0	0.993364	0.988372	0.958498	0.848789	0.727027	0.448276	0.275986		d28/d0	0.99748	0.987156	0.950579	0.86609	0.711881	0.505376	0.333333		d28/d0	0.995422	0.987764	0.954539	0.857439	0.719454	0.476826	0.304659		d28/d0	0.995422
V0=day 0	0.227	0.149	0.214	0.25	0.263	0.319	0.283	0.268			0.25	0.151	0.205	0.255	0.292	0.277	0.28	0.251			167									167									167									167
V2 = day7	0.246	0.143	0.266	0.262	0.288	0.302	0.29	0.278	167		0.258	0.159	0.224	0.27	0.268	0.288	0.283	0.263	167		d7/d0	0.0402685	-0.242991	-0.048	-0.095057	0.0532915	-0.024735	-0.0373134		d7/d0	-0.0529801	-0.0926829	-0.0588235	0.0821918	-0.0397112	-0.0107143	-0.0478088		d7/d0	-0.00635584	-0.167837	-0.0534118	-0.00643263	0.00679017	-0.0177246	-0.0425611		d7/d0	0
V3=day14		0.0011	0.0075	0.0221	0.0638	0.15	0.139	0.252				0.0013	0.0065	0.0209	0.0603	0.136	0.119	0.228			d14/d0	0.992617	0.964953	0.9116	0.757414	0.529781	0.508834	0.0597015		d14/d0	0.991391	0.968293	0.918039	0.793493	0.509025	0.575	0.0916335		d14/d0	0.992004	0.966623	0.91482	0.775454	0.519403	0.541917	0.0756675		d14/d0	0.992004
V4=day28		0.0001	0.0048	0.0037	0.0094		0.112	0.192				0.00031	0.0012	0.0026	0.0088		0.0779	0.169			d28/d0	0.999329	0.97757	0.9852	0.964259		0.60424	0.283582		d28/d0	0.997947	0.994146	0.989804	0.969863		0.721786	0.326693		d28/d0	0.998638	0.985858	0.987502	0.967061	#DIV/0!	0.663013	0.305138		d28/d0	0.998638
	single cell staining	wenig Zellen (<7700)				keine Zellen	78% im living gate				single cell staining				<8000 Zellen	keine Zellen
V0=day 0	0.278	0.137	0.234	0.282	0.309	0.318	0.4	0.305			0.269	0.143	0.237	0.307	0.304	0.31	0.308	0.298			169	-1	-1.47712	-1.95424	-2.43136	-2.90849	-3.38561	-3.86273		169	-1	-1.47712	-1.95424	-2.43136	-2.90849	-3.38561	-3.86273		169	-1	-1.47712	-1.95424	-2.43136	-2.90849	-3.38561	-3.86273		169	-1
V2 = day7	0.294	0.133	0.217	0.291	0.318	0.394	0.322	0.302	169		0.274	0.13	0.229	0.281	0.294	0.308	0.325	0.306	169		d7/d0	0.0291971	0.0726496	-0.0319149	-0.0291262	-0.238994	0.195	0.00983607		d7/d0	0.0909091	0.0337553	0.0846906	0.0328947	0.00645161	-0.0551948	-0.0268456		d7/d0	0.0600531	0.0532024	0.0263878	0.00188426	-0.116271	0.0699026	-0.00850479		d7/d0	0.0600531
V3=day14	0.279	0.002	0.0115	0.0304	0.078	0.171	0.235	0.266			0.295	0.0015	0.01	0.0319	0.088	0.167	0.236	0.249			d14/d0	0.985401	0.950855	0.892199	0.747573	0.462264	0.4125	0.127869		d14/d0	0.98951	0.957806	0.896091	0.710526	0.46129	0.233766	0.16443		d14/d0	0.987456	0.95433	0.894145	0.72905	0.461777	0.323133	0.146149		d14/d0	0.987456
V4=day28	0.299	0.00031	0.0037	0.0127	0.0378	0.0768	0.16	0.242			0.265	0.0013	0.0029	0.015	0.0431	0.08	0.148	0.226			d28/d0	0.997737	0.984188	0.954965	0.87767	0.758491	0.6	0.206557		d28/d0	0.990909	0.987764	0.95114	0.858224	0.741935	0.519481	0.241611		d28/d0	0.994323	0.985976	0.953052	0.867947	0.750213	0.55974	0.224084		d28/d0	0.994323
V0=day 0	0.264	0.14	0.218	0.257	0.294	0.309	0.295	0.303			0.286	0.135	0.198	0.278	0.301	0.302	0.301	0.378			170									170									170									170
V2 = day7	0.281	0.0855	0.178	0.229	0.291	0.292	0.306	0.32	170		0.268	0.0916	0.197	0.246	0.286	0.309	0.299	0.316	170		d7/d0	0.389286	0.183486	0.108949	0.0102041	0.0550162	-0.0372881	-0.0561056		d7/d0	0.321481	0.00505051	0.115108	0.0498339	-0.0231788	0.00664452	0.164021		d7/d0	0.355384	0.0942684	0.112029	0.030019	0.0159187	-0.0153218	0.0539578		d7/d0	0.355384
V3=day14	0.281	0.00073	0.0091	0.0342	0.13	0.227	0.256	0.297			0.289	0.0013	0.0072	0.0451	0.114	0.216	0.239	0.287			d14/d0	0.994786	0.958257	0.866926	0.557823	0.265372	0.132203	0.019802		d14/d0	0.99037	0.963636	0.83777	0.621262	0.284768	0.20598	0.240741		d14/d0	0.992578	0.960947	0.852348	0.589543	0.27507	0.169092	0.130271		d14/d0	0.992578
V4=day28	0.265	0.001	0.0066	0.035	0.111	0.215	0.256	0.294			0.283	0.00083	0.0087	0.0446	0.118	0.177	0.243	0.24			d28/d0	0.992857	0.969725	0.863813	0.622449	0.304207	0.132203	0.029703		d28/d0	0.993852	0.956061	0.839568	0.607973	0.413907	0.192691	0.365079		d28/d0	0.993354	0.962893	0.851691	0.615211	0.359057	0.162447	0.197391		d28/d0	0.993354
			7400 Zellen				75-83% im living gate							nur 5800 Zellen				78% im living gate
V0=day 0	0.244	0.0405	0.0891	0.158	0.178	0.201	0.231	0.219			0.227	0.0367	0.0868	0.154	0.186	0.196	0.21	0.218			171	-1	-1.47712	-1.95424	-2.43136	-2.90849	-3.38561	-3.86273		171	-1	-1.47712	-1.95424	-2.43136	-2.90849	-3.38561	-3.86273		171	-1	-1.47712	-1.95424	-2.43136	-2.90849	-3.38561	-3.86273		171	-1
V2 = day7	0.227	0.0434	0.0876	0.148	0.187	0.22	0.218	0.245	171		0.213	0.0401	0.0916	0.158	0.196	0.19	0.199	0.215	171		d7/d0	-0.0716049	0.016835	0.0632911	-0.0505618	-0.0945274	0.0562771	-0.118721		d7/d0	-0.0926431	-0.0552995	-0.025974	-0.0537634	0.0306122	0.052381	0.0137615		d7/d0	-0.082124	-0.0192323	0.0186586	-0.0521626	-0.0319576	0.054329	-0.05248		d7/d0	0
V3=day14	0.215	0.0017	0.0048	0.0134	0.0413	0.0915	0.158	0.212			0.201	0.0017	0.0032	0.0133	0.0414	0.0806	0.14	0.197			d14/d0	0.958025	0.946128	0.91519	0.767978	0.544776	0.316017	0.0319635		d14/d0	0.953678	0.963134	0.913636	0.777419	0.588776	0.333333	0.0963303		d14/d0	0.955852	0.954631	0.914413	0.772698	0.566776	0.324675	0.0641469		d14/d0	0.955852
V4=day28	0.197	0.0012	0.0016	0.0043	0.0106	0.0343	0.0676	0.119			0.185	0.0019	0.0025	0.0051	0.0137	0.0284	0.0595	0.13			d28/d0	0.97037	0.982043	0.972785	0.940449	0.829353	0.707359	0.456621		d28/d0	0.948229	0.971198	0.966883	0.926344	0.855102	0.716667	0.40367		d28/d0	0.9593	0.97662	0.969834	0.933397	0.842228	0.712013	0.430145		d28/d0	0.9593
V0=day 0	0.269	0.134	0.19	0.218	0.22	0.224	0.298	0.222			0.18	0.125	0.195	0.202	0.211	0.194	0.195	0.204			172									172									172									172
V2 = day7	0.226	0.149	0.195	0.226	0.235	0.236	0.231	0.22	172		0.194	0.137	0.185	0.219	0.202	0.202	0.193	0.207	172		d7/d0	-0.11194	-0.0263158	-0.0366972	-0.0681818	-0.0535714	0.224832	0.00900901		d7/d0	-0.096	0.0512821	-0.0841584	0.042654	-0.0412371	0.0102564	-0.0147059		d7/d0	-0.10397	0.0124831	-0.0604278	-0.0127639	-0.0474043	0.117544	-0.00284844		d7/d0	0
V3=day14		0.0019	0.0085	0.0175	0.0612	0.122	0.185	0.211			0.174	0.002	0.0073	0.0194	0.0519	0.0978	0.142	0.19			d14/d0	0.985821	0.955263	0.919725	0.721818	0.455357	0.379195	0.0495495		d14/d0	0.984	0.962564	0.90396	0.754028	0.495876	0.271795	0.0686275		d14/d0	0.98491	0.958914	0.911843	0.737923	0.475617	0.325495	0.0590885		d14/d0	0.98491
V4=day28		0.0014	0.0028	0.0096	0.0411	0.0837	0.168	0.178			0.162	0.0014	0.0031	0.0105	0.0324	0.101	0.157	0.207			d28/d0	0.989552	0.985263	0.955963	0.813182	0.626339	0.436242	0.198198		d28/d0	0.9888	0.984103	0.94802	0.846445	0.479381	0.194872	-0.0147059		d28/d0	0.989176	0.984683	0.951992	0.829814	0.55286	0.315557	0.0917462		d28/d0	0.989176
	single cell staining						nur 75% living cells					nur 2200 Zellen
V0=day 0	0.268	0.155	0.205	0.246	0.264	0.283	0.338	0.27			0.245	0.154	0.201	0.258	0.266	0.221	0.257	0.314			173	-1	-1.47712	-1.95424	-2.43136	-2.90849	-3.38561	-3.86273		173	-1	-1.47712	-1.95424	-2.43136	-2.90849	-3.38561	-3.86273		173	-1	-1.47712	-1.95424	-2.43136	-2.90849	-3.38561	-3.86273		173	-1
V2 = day7	0.237	0.149	0.205	0.241	0.23	0.261	0.253	0.272	173		0.23	0.139	0.199	0.247	0.248	0.24	0.272	0.25	173		d7/d0	0.0387097	0	0.0203252	0.128788	0.0777385	0.251479	-0.00740741		d7/d0	0.0974026	0.00995025	0.0426357	0.0676692	-0.0859729	-0.0583658	0.203822		d7/d0	0.0680561	0.00497512	0.0314804	0.0982285	-0.00411717	0.0965568	0.0982071		d7/d0	0.0680561
V3=day14	0.249	0.0043	0.013	0.0394	0.0993	0.192	0.235	0.24			0.248	0.0032	0.0114	0.0445	0.0922	0.173	0.234	0.253			d14/d0	0.972258	0.936585	0.839837	0.623864	0.321555	0.304734	0.111111		d14/d0	0.979221	0.943284	0.827519	0.653383	0.217195	0.0894942	0.194268		d14/d0	0.975739	0.939934	0.833678	0.638624	0.269375	0.197114	0.152689		d14/d0	0.975739
V4=day28	0.23	0.0018	0.0068	0.0192	0.0525	0.159	0.176	0.208			0.224	0.0016	0.0072	0.0218	0.0536	0.136	0.19	0.226			d28/d0	0.988387	0.966829	0.921951	0.801136	0.438163	0.47929	0.22963		d28/d0	0.98961	0.964179	0.915504	0.798496	0.384615	0.2607	0.280255		d28/d0	0.988999	0.965504	0.918728	0.799816	0.411389	0.369995	0.254942		d28/d0	0.988999
V0=day 0	0.247	0.124	0.171	0.216	0.228	0.247	0.25	0.233			0.24	0.119	0.177	0.219	0.239	0.226	0.221	0.215			174									174									174									174
V2 = day7	0.259	0.111	0.17	0.206	0.24	0.252	0.245	0.247	174		0.236	0.155	0.168	0.197	0.228	0.233	0.254	0.231	174		d7/d0	0.104839	0.00584795	0.0462963	-0.0526316	-0.0202429	0.02	-0.0600858		d7/d0	-0.302521	0.0508475	0.100457	0.0460251	-0.0309735	-0.149321	-0.0744186		d7/d0	-0.0988411	0.0283477	0.0733765	-0.00330324	-0.0256082	-0.0646606	-0.0672522		d7/d0	0
V3=day14	0.261	0.0032	0.0112	0.0406	0.113	0.206	0.218	0.241			0.192	0.003	0.0111	0.0426	0.107	0.209	0.23	0.236			d14/d0	0.974194	0.934503	0.812037	0.504386	0.165992	0.128	-0.0343348		d14/d0	0.97479	0.937288	0.805479	0.552301	0.0752212	-0.040724	-0.0976744		d14/d0	0.974492	0.935896	0.808758	0.528344	0.120607	0.043638	-0.0660046		d14/d0	0.974492
V4=day28	0.275	0.0035	0.013	0.0406	0.125	0.21	0.256	0.272			0.238	0.0028	0.0121	0.0464	0.126	0.22	0.254	0.254			d28/d0	0.971774	0.923977	0.812037	0.451754	0.149798	-0.024	-0.167382		d28/d0	0.976471	0.931638	0.788128	0.472803	0.0265487	-0.149321	-0.181395		d28/d0	0.974122	0.927808	0.800082	0.462279	0.0881731	-0.0866606	-0.174389		d28/d0	0.974122
overall mean NSC	0.239251	nur 6300 Zellen		nur um die 77% living cells			kontrolliert 01.06.2020				<7200 Zellen (bis 6000)			nur 76% living cells			kontrolliert 01.06.2020										kontrolliert am 29.03.2020									kontrolliert am 29.03.2020									kontrolliert am 01.04.2020
Long term vaccinees																					VirNeutr d#/neg ctrl Platte I									VirNeutr d#/neg ctrl Platte I									VirNeutr d#/neg ctrl gesamt									VirNeutr d#/neg ctrl gesamt ZEROCUT
	0	-1	-1.47712	-1.95424	-2.43136	-2.90849	-3.38561	-3.86273			0	-1	-1.47712	-1.95424	-2.43136	-2.90849	-3.38561	-3.86273				-1	-1.47712	-1.95424	-2.43136	-2.90849	-3.38561	-3.86273			-1	-1.47712	-1.95424	-2.43136	-2.90849	-3.38561	-3.86273			-1	-1.47712	-1.95424	-2.43136	-2.90849	-3.38561	-3.86273			-1
neg control	0.31	0.0862	0.243	0.282	0.264	0.298	0.297	0.265	67-2018		0.313	0.0976	0.239	0.251	0.3	0.241	0.324	0.315	67-2018		1	0.968677	0.990535	0.910993	0.594697	0.328859	0.107744	0.0528302		1	0.985656	0.986192	0.899203	0.616667	0.232365	0.209877	0.130159		1	0.977167	0.988364	0.905098	0.605682	0.280612	0.15881	0.0914945		1	0.977167
1	0.313	0.0027	0.0023	0.0251	0.107	0.2	0.265	0.251	67-2018		0.297	0.0014	0.0033	0.0253	0.115	0.185	0.256	0.274	67-2018
neg control	0.231	0.194	0.187	0.206	0.207	0.198	0.214	0.198	15-2019		0.201	0.187	0.187	0.188	0.202	0.205	0.219	0.192	15-2019		2	0.962887	0.796791	0.475728	0.251208	0.0656566	-0.0046729	-0.030303		2	0.972193	0.815508	0.56383	0.346535	0.0731707	0.146119	-0.114583		2	0.96754	0.80615	0.519779	0.298871	0.0694136	0.0707229	-0.0724432		2	0.96754
2	0.212	0.0072	0.038	0.108	0.155	0.185	0.215	0.204	15-2019		0.21	0.0052	0.0345	0.082	0.132	0.19	0.187	0.214	15-2019
neg control	0.231	0.194	0.187	0.206	0.207	0.198	0.214	0.198	15-2019		0.201	0.187	0.187	0.188	0.202	0.205	0.219	0.192	15-2019		3	0.973196	0.91123	0.769903	0.585507	0.277778	0.14486	-0.00505051		3	0.977005	0.918182	0.803723	0.659406	0.35122	0.146119	-0.0625		3	0.975101	0.914706	0.786813	0.622457	0.314499	0.145489	-0.0337753		3	0.975101
3	0.224	0.0052	0.0166	0.0474	0.0858	0.143	0.183	0.199	15-2019		0.183	0.0043	0.0153	0.0369	0.0688	0.133	0.187	0.204	15-2019
neg control		0.115	0.181	0.249	0.252	0.284	0.274	0.274	65-2017		0.26	0.0965	0.18	0.231	0.267	0.268	0.285	0.282	65-2017	nur 3700-6800 Zellen	4	0.915652	0.940331	0.828514	0.579365	0.309859	0.135036	0.124088		4	0.981347	0.95	0.820346	0.646816	0.335821	0.210526	0.102837		4	0.9485	0.945166	0.82443	0.613091	0.32284	0.172781	0.113462		4	0.9485
4	0.257	0.0097	0.0108	0.0427	0.106	0.196	0.237	0.24	65-2017		0.278	0.0018	0.009	0.0415	0.0943	0.178	0.225	0.253	65-2017	nur 4000-6900 Zellen
neg control	0.31	0.0862	0.243	0.282	0.264	0.298	0.297	0.265	67-2018		0.313	0.0976	0.239	0.251	0.3	0.241	0.324	0.315	67-2018		5	0.980278	0.916461	0.737234	0.397727	0.201342	0.205387	-0.10566		5	0.693648	0.910879	0.621116	0.406667	0.0829876	0.175926	-0.0190476		5	0.836963	0.91367	0.679175	0.402197	0.142165	0.190657	-0.062354		5	0.836963
5		0.0017	0.0203	0.0741	0.159	0.238	0.236	0.293	67-2018		0.298	0.0299	0.0213	0.0951	0.178	0.221	0.267	0.321	67-2018
neg control	0.31	0.0862	0.243	0.282	0.264	0.298	0.297	0.265	67-2018		0.313	0.0976	0.239	0.251	0.3	0.241	0.324	0.315	67-2018		6	0.990835	0.990123	0.939362	0.72197	0.456376	0.232323	-0.0226415		6	0.772541	0.988703	0.916733	0.732667	0.360996	0.25	0.0793651		6	0.881688	0.989413	0.928047	0.727318	0.408686	0.241162	0.0283618		6	0.881688
6		0.00079	0.0024	0.0171	0.0734	0.162	0.228	0.271	67-2018		0.307	0.0222	0.0027	0.0209	0.0802	0.154	0.243	0.29	67-2018	nur 2800-4500 Zellen
neg control		0.115	0.181	0.249	0.252	0.284	0.274	0.274	65-2017		0.26	0.0965	0.18	0.231	0.267	0.268	0.285	0.282	65-2017	nur 3700-6800 Zellen	7	0.961739	0.956354	0.847791	0.543651	0.28169	0.10219	-0.0437956		7	0.987565	0.957778	0.838528	0.580524	0.253731	0.112281	0.0035461		7	0.974652	0.957066	0.84316	0.562088	0.267711	0.107235	-0.0201248		7	0.974652
7		0.0044	0.0079	0.0379	0.115	0.204	0.246	0.286	65-2017		0.259	0.0012	0.0076	0.0373	0.112	0.2	0.253	0.281	65-2017	nur 900 Zellen bzw7000 Zellen (gelb)
neg control		0.314	0.351	0.345	0.356	0.394	0.383	0.376	17-2019		0.382	0.297	0.325	0.328	0.334	0.344	0.353	0.312	17-2019		8	0.983758	0.923647	0.751594	0.393258	0.19797	0.0078329	-0.00265957		8	0.978788	0.929538	0.765549	0.437126	0.218023	0.0651558	-0.0288462		8	0.981273	0.926593	0.758571	0.415192	0.207996	0.0364944	-0.0157529		8	0.981273
8	0.372	0.0051	0.0268	0.0857	0.216	0.316	0.38	0.377	17-2019		0.343	0.0063	0.0229	0.0769	0.188	0.269	0.33	0.321	17-2019
neg control		0.314	0.351	0.345	0.356	0.394	0.383	0.376	17-2019		0.382	0.297	0.325	0.328	0.334	0.344	0.353	0.312	17-2019		9	0.995223	0.975499	0.871594	0.592697	0.332487	0.201044	-0.0132979		9	0.997643	0.977846	0.897561	0.595808	0.325581	0.101983	-0.0320513		9	0.996433	0.976672	0.884578	0.594253	0.329034	0.151514	-0.0226746		9	0.996433
9	0.38	0.0015	0.0086	0.0443	0.145	0.263	0.306	0.381	17-2019			0.0007	0.0072	0.0336	0.135	0.232	0.317	0.322	17-2019
neg control		0.314	0.351	0.345	0.356	0.394	0.383	0.376	17-2019		0.382	0.297	0.325	0.328	0.334	0.344	0.353	0.312	17-2019		10	0.992038	0.967806	0.848696	0.488764	0.385787	0.159269	-0.0292553		10	0.988889	0.972615	0.857012	0.511976	0.241279	0.110482	-0.0961538		10	0.990464	0.970211	0.852854	0.50037	0.313533	0.134875	-0.0627046		10	0.990464
10		0.0025	0.0113	0.0522	0.182	0.242	0.322	0.387	17-2019		0.365	0.0033	0.0089	0.0469	0.163	0.261	0.314	0.342	17-2019
neg control		0.314	0.351	0.345	0.356	0.394	0.383	0.376	17-2019		0.382	0.297	0.325	0.328	0.334	0.344	0.353	0.312	17-2019		11	0.948408	0.819088	0.565217	0.224719	0.190355	0.0548303	-0.0265957		11	0.945791	0.832615	0.603659	0.290419	0.165698	0.104816	-0.0769231		11	0.947099	0.825852	0.584438	0.257569	0.178027	0.0798231	-0.0517594		11	0.947099
11	0.383	0.0162	0.0635	0.15	0.276	0.319	0.362	0.386	17-2019		0.369	0.0161	0.0544	0.13	0.237	0.287	0.316	0.336	17-2019
neg control		0.314	0.351	0.345	0.356	0.394	0.383	0.376	17-2019		0.382	0.297	0.325	0.328	0.334	0.344	0.353	0.312	17-2019		12	0.958917	0.886325	0.717971	0.452247	0.230964	0.122715	0.0904255		12	0.955219	0.900308	0.747866	0.392216	0.215116	0.0764873	-0.099359		12	0.957068	0.893316	0.732918	0.422231	0.22304	0.0996013	-0.00446672		12	0.957068
12	0.391	0.0129	0.0399	0.0973	0.195	0.303	0.336	0.342	17-2019		0.369	0.0133	0.0324	0.0827	0.203	0.27	0.326	0.343	17-2019
neg control	0.231	0.194	0.187	0.206	0.207	0.198	0.214	0.198	15-2019		0.201	0.187	0.187	0.188	0.202	0.205	0.219	0.192	15-2019		13	0.998454	0.982888	0.906796	0.637198	0.308081	0.0841121	-0.0151515		13	0.997326	0.983422	0.900532	0.685644	0.336585	0.127854	-0.046875		13	0.99789	0.983155	0.903664	0.661421	0.322333	0.105983	-0.0310133		13	0.99789
13		0.0003	0.0032	0.0192	0.0751	0.137	0.196	0.201	15-2019		0.222	0.0005	0.0031	0.0187	0.0635	0.136	0.191	0.201	15-2019
neg control	0.231	0.194	0.187	0.206	0.207	0.198	0.214	0.198	15-2019		0.201	0.187	0.187	0.188	0.202	0.205	0.219	0.192	15-2019		14	1	0.998396	0.992718	0.958937	0.831818	0.588785	0.282828		14	0.999467	0.997861	0.992021	0.958416	0.812195	0.571233	0.151042		14	0.999733	0.998128	0.99237	0.958677	0.822007	0.580009	0.216935		14	0.999733
14	0.18	0	0.0003	0.0015	0.0085	0.0333	0.088	0.142	15-2019			9.97e-05	0.0004	0.0015	0.0084	0.0385	0.0939	0.163	15-2019
neg control	0.231	0.194	0.187	0.206	0.207	0.198	0.214	0.198	15-2019		0.201	0.187	0.187	0.188	0.202	0.205	0.219	0.192	15-2019		15	1	0.998396	0.985437	0.872947	0.559091	0.261682	0.040404		15	0.998396	1	0.975532	0.908416	0.571707	0.328767	0.0260417		15	0.999198	0.999198	0.980484	0.890681	0.565399	0.295225	0.0332229		15	0.999198
15	0.215	0	0.0003	0.003	0.0263	0.0873	0.158	0.19	15-2019		0.219	0.0003	0	0.0046	0.0185	0.0878	0.147	0.187	15-2019							kontrolliert am 11.06.2020									kontrolliert am 12.06.2020									kontrolliert am 12.06.2020
							kontrolliert am 12.06.2020				<8000 Zellen		keine Zellen				kontrolliert am 12.06.2020
Rest long term vaccinees:
	0	-1	-1.47712	-1.95424	-2.43136	-2.90849	-3.38561	-3.86273
neg control	0.31	0.0862	0.243	0.282	0.264	0.298	0.297	0.265	67-2018		0.313	0.0976	0.239	0.251	0.3	0.241	0.324	0.315	67-2018		2	0.911833	0.753498	0.485816	0.132576	0.090604	0.020202	-0.101887		2	0.66291	0.715481	0.346614	0.2	-0.06639	0.0864198	0.0603175		2	0.787371	0.73449	0.416215	0.166288	0.012107	0.0533109	-0.0207847		67-2018	0.787371
2	0.322	0.0076	0.0599	0.145	0.229	0.271	0.291	0.292	67-2018		0.303	0.0329	0.068	0.164	0.24	0.257	0.296	0.296	67-2018
neg control		0.115	0.181	0.249	0.252	0.284	0.274	0.274	65-2018		0.26	0.0965	0.18	0.231	0.267	0.268	0.285	0.282	65-2018	nur 3700-6800 Zellen	3	0.709565	0.817127	0.711245	0.507937	0.330986	0.189781	0.116788		3	0.874611	0.853333	0.739827	0.543071	0.320896	0.249123	0.141844		3	0.792088	0.83523	0.725536	0.525504	0.325941	0.219452	0.129316		65-2018	0.792088
3	0.255	0.0334	0.0331	0.0719	0.124	0.19	0.222	0.242	65-2018		0.275	0.0121	0.0264	0.0601	0.122	0.182	0.214	0.242	65-2018	nur 3400-7800 Zellen
neg control	0.501	0.392	0.44	0.516	0.503	0.494		0.491	10--2019		0.477	0.389	0.456	0.488	0.499	0.495	0.501	0.503	10--2019		8	0.992092	0.921364	0.699612	0.326044	0.121457		0.0835031		8	0.991003	0.922368	0.401639	0.302605	0.119192	0.0998004	0.109344		8	0.991547	0.921866	0.550626	0.314324	0.120325	0.0998004	0.0964235		10--2019	0.991547
8	0.481	0.0031	0.0346	0.155	0.339	0.434	0.475	0.45	10--2019		0.482	0.0035	0.0354	0.292	0.348	0.436	0.451	0.448	10--2019
neg control	0.501	0.392	0.44	0.516	0.503	0.494		0.491	10--2019		0.477	0.389	0.456	0.488	0.499	0.495	0.501	0.503	10--2019		9	0.99824	0.984545	0.853101	0.487078	0.168016		0.0285132		9	0.999229	0.985307	0.840984	0.49499	0.189899	0.0538922	0.0298211		9	0.998734	0.984926	0.847042	0.491034	0.178958	0.0538922	0.0291672		10--2019	0.998734
9	0.484	0.00069	0.0068	0.0758	0.258	0.411	0.484	0.477	10--2019		0.474	0.0003	0.0067	0.0776	0.252	0.401	0.474	0.488	10--2019
neg control	0.501	0.392	0.44	0.516	0.503	0.494		0.491	10--2019		0.477	0.389	0.456	0.488	0.499	0.495	0.501	0.503	10--2019		10	0.998724	0.968182	0.76938	0.351889	0.0809717		-0.0162933		10	0.998715	0.967982	0.764344	0.398798	0.139394	0.0179641	0.0258449		10	0.99872	0.968082	0.766862	0.375343	0.110183	0.0179641	0.00477583		10--2019	0.99872
10	0.488	0.0005	0.014	0.119	0.326	0.454	0.512	0.499	10--2019		0.479	0.0005	0.0146	0.115	0.3	0.426	0.492	0.49	10--2019
neg control	0.501	0.392	0.44	0.516	0.503	0.494		0.491	10--2019		0.477	0.389	0.456	0.488	0.499	0.495	0.501	0.503	10--2019		11	0.980357	0.805227	0.511628	0.190855	0.0425101		-0.00407332		11	0.977635	0.817325	0.483607	0.270541	0.0666667	0	0.0139165		11	0.978996	0.811276	0.497617	0.230698	0.0545884	0	0.00492159		10--2019	0.978996
11	0.469	0.0077	0.0857	0.252	0.407	0.473	0.519	0.493	10--2019		0.456	0.0087	0.0833	0.252	0.364	0.462	0.501	0.496	10--2019
neg control	0.501	0.392	0.44	0.516	0.503	0.494		0.491	10--2019		0.477	0.389	0.456	0.488	0.499	0.495	0.501	0.503	10--2019		12	0.98648	0.917727	0.616279	0.248509	0.0809717		-0.0142566		12	0.987918	0.931798	0.622951	0.236473	0.0747475	0.0459082	0.0119284		12	0.987199	0.924763	0.619615	0.242491	0.0778596	0.0459082	-0.00116409		10--2019	0.987199
12		0.0053	0.0362	0.198	0.378	0.454	0.478	0.498	10--2019			0.0047	0.0311	0.184	0.381	0.458	0.478	0.497	10--2019							kontrolliert am 11.06.2020									kontrolliert am 12.06.2020									kontrolliert am 12.06.2020
							kontrolliert am 12.06.2020				<8000 Zellen		keine Zellen				kontrolliert am 12.06.2020
[truncated: 348 more columns]

## Sheet: FRNT Venus
Platte I		-1	-1.47712	-1.95424	-2.43136	-2.90849	-3.38561	-3.86273	-4.33985	-4.81697			Platte II	-1	-1.47712	-1.95424	-2.43136	-2.90849	-3.38561	-3.86273	-4.33985	-4.81697
	0	10	30	90	270	810	2430	7290	21870	65610			0	10	30	90	270	810	2430	7290	21870	65610			VirNeutr d#/d0 Platte I											VirNeutr d#/d0 Platte II											AvgVirNeutr d#/d0 gesamt
d0	193	116	161	208	181	159	184	109	156	159	142		183	105	140	172	189	195	172	181	174	160	142		142	-1	-1.47712	-1.95424	-2.43136	-2.90849	-3.38561	-3.86273	-4.33985	-4.81697		142	-1	-1.47712	-1.95424	-2.43136	-2.90849	-3.38561	-3.86273	-4.33985	-4.81697		142	-1	-1.47712
d28	201	6	15	31	52	78	151	148	152	143			184	1	11	33	69	96	170	170	213	170			d28/d0	0.948276	0.906832	0.850962	0.712707	0.509434	0.179348	-0.357798	0.025641	0.100629		d28/d0	0.990476	0.921429	0.80814	0.634921	0.507692	0.0116279	0.0607735	-0.224138	-0.0625		d28/d0	0.969376	0.91413
d0	180	82	130	181	161	130	156	139	153	155	143		164	98	138	167	176	196	198	185	138	177	143		143											143											143
d28	174	1	1	26	54	76	106	135	145	165			183	4	9	29	53	113	143	160	160	156			d28/d0	0.987805	0.992308	0.856354	0.664596	0.415385	0.320513	0.028777	0.0522876	-0.0645161		d28/d0	0.959184	0.934783	0.826347	0.698864	0.423469	0.277778	0.135135	-0.15942	0.118644		d28/d0	0.973494	0.963545
d0	188	69	106	155	155	140	176	146	160	181	144		198	112	128	164	171	199	209	176	174	170	144		144	-1	-1.47712	-1.95424	-2.43136	-2.90849	-3.38561	-3.86273	-4.33985	-4.81697		144	-1	-1.47712	-1.95424	-2.43136	-2.90849	-3.38561	-3.86273	-4.33985	-4.81697		144	-1	-1.47712
d28	197	1	5	15	31	61	75	97	152	153			198	0	6	11	29	78	96	132	161	161			d28/d0	0.985507	0.95283	0.903226	0.8	0.564286	0.573864	0.335616	0.05	0.154696		d28/d0	1	0.953125	0.932927	0.830409	0.60804	0.54067	0.25	0.0747126	0.0529412		d28/d0	0.992754	0.952978
d0	174	96	142	159	174	200	176	160	181	178	145		181	98	170	198	215	194	208	182	170	146	145		145											145											145
d28	207	0	2	11	23	33	73	112	173	160			184	1	7	5	12	22	49	74	66	85			d28/d0	1	0.985915	0.930818	0.867816	0.835	0.585227	0.3	0.0441989	0.101124		d28/d0	0.989796	0.958824	0.974747	0.944186	0.886598	0.764423	0.593407	0.611765	0.417808		d28/d0	0.994898	0.97237
d0	112	19	51	72	130	121	125	106	125	114	146		141	25	57	78	75	94	97	109	107	83	146		146	-1	-1.47712	-1.95424	-2.43136	-2.90849	-3.38561	-3.86273	-4.33985	-4.81697		146	-1	-1.47712	-1.95424	-2.43136	-2.90849	-3.38561	-3.86273	-4.33985	-4.81697		146	-1	-1.47712
d28	130	0	5	11	24	41	78	93	114	109			138	0	7	10	23	35	47	89	98	77			d28/d0	1	0.901961	0.847222	0.815385	0.661157	0.376	0.122642	0.088	0.0438596		d28/d0	1	0.877193	0.871795	0.693333	0.62766	0.515464	0.183486	0.0841121	0.0722892		d28/d0	1	0.889577
d0	125	70	78	95	137	136	128	117	135	136	147		115	41	76	114	102	107	81	101	128	95	147		147											147											147
d28	113	1	8	18	63	77	88	113	130	124			117	4	2	16	32	41	63	81	83	72			d28/d0	0.985714	0.897436	0.810526	0.540146	0.433824	0.3125	0.034188	0.037037	0.0882353		d28/d0	0.902439	0.973684	0.859649	0.686275	0.616822	0.222222	0.19802	0.351562	0.242105		d28/d0	0.944077	0.93556
d0	156	52	81	95	104	152	142	131	124	110	148		82	51	47	85	126	89	74	66	91	92	148		148	-1	-1.47712	-1.95424	-2.43136	-2.90849	-3.38561	-3.86273	-4.33985	-4.81697		148	-1	-1.47712	-1.95424	-2.43136	-2.90849	-3.38561	-3.86273	-4.33985	-4.81697		148	-1	-1.47712
d28	125	1	6	8	40	88	78	110	122	122			94	0	3	11	33	49	60	45	79	83			d28/d0	0.980769	0.925926	0.915789	0.615385	0.421053	0.450704	0.160305	0.016129	-0.109091		d28/d0	1	0.93617	0.870588	0.738095	0.449438	0.189189	0.318182	0.131868	0.0978261		d28/d0	0.990385	0.931048
d0	114	55	90	138	137	155	144	147	103	140	149		113	51	77	86	115	115	99	51	89	79	149		149											149											149
d28	120	2	3	11	40	51	72	86	103	83			106	3	3	9	33	48	65	32	98	76			d28/d0	0.963636	0.966667	0.92029	0.708029	0.670968	0.5	0.414966	0	0.407143		d28/d0	0.941176	0.961039	0.895349	0.713043	0.582609	0.343434	0.372549	-0.101124	0.0379747		d28/d0	0.952406	0.963853
d0	121	52	72	101	88	120	99	110	107	105	150		131	53	88	105	134	114	129	117	100	101	150		150	-1	-1.47712	-1.95424	-2.43136	-2.90849	-3.38561	-3.86273	-4.33985	-4.81697		150	-1	-1.47712	-1.95424	-2.43136	-2.90849	-3.38561	-3.86273	-4.33985	-4.81697		150	-1	-1.47712
d28	90	0	0	3	12	12	42	73	99	113			121	1	3	6	20	26	40	80	73	99			d28/d0	1	1	0.970297	0.863636	0.9	0.575758	0.336364	0.0747664	-0.0761905		d28/d0	0.981132	0.965909	0.942857	0.850746	0.77193	0.689922	0.316239	0.27	0.019802		d28/d0	0.990566	0.982955
d0	78	54	62	86	101	69	81	121	108	116	151		114	62	75	94	99	108	100	87	78	109	151		151											151											151
d28	78	1	6	10	13	15	21	57	90	89			114	1	4	6	12	34	41	75	66	74			d28/d0	0.981481	0.903226	0.883721	0.871287	0.782609	0.740741	0.528926	0.166667	0.232759		d28/d0	0.983871	0.946667	0.93617	0.878788	0.685185	0.59	0.137931	0.153846	0.321101		d28/d0	0.982676	0.924946
d0	81	33	46	57	88	62	65	103	102	96	152		111	39	69	88	96	84	86	92	66	89	152		152	-1	-1.47712	-1.95424	-2.43136	-2.90849	-3.38561	-3.86273	-4.33985	-4.81697		152	-1	-1.47712	-1.95424	-2.43136	-2.90849	-3.38561	-3.86273	-4.33985	-4.81697		152	-1	-1.47712
d28	108	0	2	13	32	56	77	93	96	98			115	0	8	22	35	70	68	82	82	117			d28/d0	1	0.956522	0.77193	0.636364	0.0967742	-0.184615	0.0970874	0.0588235	-0.0208333		d28/d0	1	0.884058	0.75	0.635417	0.166667	0.209302	0.108696	-0.242424	-0.314607		d28/d0	1	0.92029
d0	101	49	59	104	92	88	88	106	111	93	153		112	51	107	111	125	115	103	110	94	138	153		153											153											153
d28	115	0	1	6	11	25	40	72	99	74			130	1	3	7	4	22	35	51	67	92			d28/d0	1	0.983051	0.942308	0.880435	0.715909	0.545455	0.320755	0.108108	0.204301		d28/d0	0.980392	0.971963	0.936937	0.968	0.808696	0.660194	0.536364	0.287234	0.333333		d28/d0	0.990196	0.977507
d0	146	46	90	98	137	155	148	144	157	149	154		143	38	94	118	158	164	161	149	112	157	154		154	-1	-1.47712	-1.95424	-2.43136	-2.90849	-3.38561	-3.86273	-4.33985	-4.81697		154	-1	-1.47712	-1.95424	-2.43136	-2.90849	-3.38561	-3.86273	-4.33985	-4.81697		154	-1	-1.47712
d28	135	0	2	3	9	25	42	107	148	133			157	0	0	7	18	38	67	97	136	132			d28/d0	1	0.977778	0.969388	0.934307	0.83871	0.716216	0.256944	0.0573248	0.107383		d28/d0	1	1	0.940678	0.886076	0.768293	0.583851	0.348993	-0.214286	0.159236		d28/d0	1	0.988889
d0	136	51	80	109	132	149	153	143	145	157	155		130	51	81	113	108	163	143	131	151	137	155		155											155											155
d28	134	0	1	6	32	43	73	98	139	132			142	1	1	2	24	57	80	111	127	126			d28/d0	1	0.9875	0.944954	0.757576	0.711409	0.522876	0.314685	0.0413793	0.159236		d28/d0	0.980392	0.987654	0.982301	0.777778	0.650307	0.440559	0.152672	0.15894	0.080292		d28/d0	0.990196	0.987577
d0	123	54	95	107	115	117	113	148	140	131	156		148	40	70	128	138	120	122	139	149	99	156		156	-1	-1.47712	-1.95424	-2.43136	-2.90849	-3.38561	-3.86273	-4.33985	-4.81697		156	-1	-1.47712	-1.95424	-2.43136	-2.90849	-3.38561	-3.86273	-4.33985	-4.81697		156	-1	-1.47712
d28	143	0	1	3	22	38	56	107	144	129			147	0	3	5	18	42	87	95	149	142			d28/d0	1	0.989474	0.971963	0.808696	0.675214	0.504425	0.277027	-0.0285714	0.0152672		d28/d0	1	0.957143	0.960938	0.869565	0.65	0.286885	0.316547	0	-0.434343		d28/d0	1	0.973308
d0	135	65	108	125	129	145	149	148	130	73	157		148	65	106	155	147	143	134	112	118	82	157		157											157											157
d28	153	0	2	17	37	77	70	84	110	74			134	0	4	6	28	79	75	87	102	77			d28/d0	1	0.981481	0.864	0.713178	0.468966	0.530201	0.432432	0.153846	-0.0136986		d28/d0	1	0.962264	0.96129	0.809524	0.447552	0.440299	0.223214	0.135593	0.0609756		d28/d0	1	0.971873
d0	189	110	153	179	192	175	186	189	169	159	158		167	96	151	182	201	178	180	184	196	210	158		158	-1	-1.47712	-1.95424	-2.43136	-2.90849	-3.38561	-3.86273	-4.33985	-4.81697		158	-1	-1.47712	-1.95424	-2.43136	-2.90849	-3.38561	-3.86273	-4.33985	-4.81697		158	-1	-1.47712
d28	159	2	6	13	37	63	116	159	163	180			186	1	1	13	25	73	132	175	167	171			d28/d0	0.981818	0.960784	0.927374	0.807292	0.64	0.376344	0.15873	0.035503	-0.132075		d28/d0	0.989583	0.993377	0.928571	0.875622	0.589888	0.266667	0.048913	0.147959	0.185714		d28/d0	0.985701	0.977081
d0	203	109	149	151	184	180	153	224	152	186	159		209	109	141	173	198	199	190	207	160	198	159		159											159											159
d28	207	1	7	18	44	85	106	168	150	186			179	1	5	23	44	92	115	163	165	171			d28/d0	0.990826	0.95302	0.880795	0.76087	0.527778	0.30719	0.25	0.0131579	0		d28/d0	0.990826	0.964539	0.867052	0.777778	0.537688	0.394737	0.21256	-0.03125	0.136364		d28/d0	0.990826	0.95878
d0	174	116	143	154	174	201	187	185	205	171	160		186	128	155	144	198	194	172	210	202	177	160		160	-1	-1.47712	-1.95424	-2.43136	-2.90849	-3.38561	-3.86273	-4.33985	-4.81697		160	-1	-1.47712	-1.95424	-2.43136	-2.90849	-3.38561	-3.86273	-4.33985	-4.81697		160	-1	-1.47712
d28	220	0	4	6	27	72	111	137	189	181			202	0	2	4	15	67	122	173	184	204			d28/d0	1	0.972028	0.961039	0.844828	0.641791	0.406417	0.259459	0.0780488	-0.0584795		d28/d0	1	0.987097	0.972222	0.924242	0.654639	0.290698	0.17619	0.0891089	-0.152542		d28/d0	1	0.979562
d0	195	121	133	159	199	186	185	183	177	197	161		184	93	156	191	185	202	180	198	194	197	161		161											161											161
d28	177	1	8	7	21	58	113	174	131	125			181	0	4	11	27	66	104	160	182	155			d28/d0	0.991736	0.93985	0.955975	0.894472	0.688172	0.389189	0.0491803	0.259887	0.365482		d28/d0	1	0.974359	0.942408	0.854054	0.673267	0.422222	0.191919	0.0618557	0.213198		d28/d0	0.995868	0.957104
d0	196	69	105	131	151	186	159	172	174	204	162		207	104	117	126	141	147	186	182	166	200	162		162	-1	-1.47712	-1.95424	-2.43136	-2.90849	-3.38561	-3.86273	-4.33985	-4.81697		162	-1	-1.47712	-1.95424	-2.43136	-2.90849	-3.38561	-3.86273	-4.33985	-4.81697		162	-1	-1.47712
d28	132	2	4	5	18	26	38	90	160	152			205	1	0	9	12	22	46	77	152	170			d28/d0	0.971014	0.961905	0.961832	0.880795	0.860215	0.761006	0.476744	0.0804598	0.254902		d28/d0	0.990385	1	0.928571	0.914894	0.85034	0.752688	0.576923	0.0843373	0.15		d28/d0	0.9807	0.980952
d0	161	87	113	114	149	140	151	180	189	157	163		187	98	114	155	140	173	171	170	196	195	163		163											163											163
d28	148	1	3	12	24	40	92	132	154	169			165	1	5	14	25	40	91	138	194	190			d28/d0	0.988506	0.973451	0.894737	0.838926	0.714286	0.390728	0.266667	0.185185	-0.0764331		d28/d0	0.989796	0.95614	0.909677	0.821429	0.768786	0.467836	0.188235	0.0102041	0.025641		d28/d0	0.989151	0.964796
d0	119	106	129	136	136	160	173	159	184	163	164		162	97	112	154	132	168	182	171	149	173	164		164	-1	-1.47712	-1.95424	-2.43136	-2.90849	-3.38561	-3.86273	-4.33985	-4.81697		164	-1	-1.47712	-1.95424	-2.43136	-2.90849	-3.38561	-3.86273	-4.33985	-4.81697		164	-1	-1.47712
d28	166	3	3	24	16	34	54	104	151	185			143	3	6	15	19	28	53	95	144	171			d28/d0	0.971698	0.976744	0.823529	0.882353	0.7875	0.687861	0.345912	0.179348	-0.134969		d28/d0	0.969072	0.946429	0.902597	0.856061	0.833333	0.708791	0.444444	0.033557	0.0115607		d28/d0	0.970385	0.961586
d0	151	62	135	151	172	201	177	209	155	164	165		169	70	121	161	198	195	179	213	169	237	165		165											165											165
d28	198	3	4	20	57	39	77	79	96	110			191	0	8	17	51	78	78	114	146	134			d28/d0	0.951613	0.97037	0.86755	0.668605	0.80597	0.564972	0.62201	0.380645	0.329268		d28/d0	1	0.933884	0.89441	0.742424	0.6	0.564246	0.464789	0.136095	0.434599		d28/d0	0.975806	0.952127
d0	146	46	105	142	123	175	143	143	140	149	166		170	62	117	133	130	155	149	139	150	136	166		166	-1	-1.47712	-1.95424	-2.43136	-2.90849	-3.38561	-3.86273	-4.33985	-4.81697		166	-1	-1.47712	-1.95424	-2.43136	-2.90849	-3.38561	-3.86273	-4.33985	-4.81697		166	-1	-1.47712
d28	174	0	2	1	19	41	38	67	83	127			154	0	2	6	11	41	43	63	120	126			d28/d0	1	0.980952	0.992958	0.845528	0.765714	0.734266	0.531469	0.407143	0.147651		d28/d0	1	0.982906	0.954887	0.915385	0.735484	0.711409	0.546763	0.2	0.0735294		d28/d0	1	0.981929
d0	165	65	91	120	143	128	136	127	138	122	167		145	64	96	104	139	125	164	125	138	139	167		167											167											167
d28	121	0	2	4	15	38	55	81	91	95			143	0	3	8	10	24	59	110	109	113			d28/d0	1	0.978022	0.966667	0.895105	0.703125	0.595588	0.362205	0.34058	0.221311		d28/d0	1	0.96875	0.923077	0.928058	0.808	0.640244	0.12	0.210145	0.18705		d28/d0	1	0.973386
						Beschriftung auf Well Unterseite (schwer zählbar)
d0	95	65	102	115	130	130	129	98	133	135	169		100	73	115	106	122	115	142	138	139	129	169		169	-1	-1.47712	-1.95424	-2.43136	-2.90849	-3.38561	-3.86273	-4.33985	-4.81697		169	-1	-1.47712	-1.95424	-2.43136	-2.90849	-3.38561	-3.86273	-4.33985	-4.81697		169	-1	-1.47712
d28	103	0	0	6	9	28	53	98	110	120			134	0	1	6	8	29	60	103	121	142			d28/d0	1	1	0.947826	0.930769	0.784615	0.589147	0	0.172932	0.111111		d28/d0	1	0.991304	0.943396	0.934426	0.747826	0.577465	0.253623	0.129496	-0.100775		d28/d0	1	0.995652
d0	133	52	102	102	125	154	146	136	138	125	170		149	66	123	125	140	122	140	152	126	124	170		170											170											170
d28	169	0	6	14	45	71	120	132	177	115			163	0	3	15	67	114	136	157	155	154			d28/d0	1	0.941176	0.862745	0.64	0.538961	0.178082	0.0294118	-0.282609	0.08		d28/d0	1	0.97561	0.88	0.521429	0.0655738	0.0285714	-0.0328947	-0.230159	-0.241935		d28/d0	1	0.958393
d0	265	58	120	161	204	258	256	270	270	238	171		280	81	122	183	213	260	256	238	275	230	171		171	-1	-1.47712	-1.95424	-2.43136	-2.90849	-3.38561	-3.86273	-4.33985	-4.81697		171	-1	-1.47712	-1.95424	-2.43136	-2.90849	-3.38561	-3.86273	-4.33985	-4.81697		171	-1	-1.47712
d28	234	0	1	4	10	49	74	175	234	234			216	0	1	3	19	48	90	143	199	244			d28/d0	1	0.991667	0.975155	0.95098	0.810078	0.710938	0.351852	0.133333	0.0168067		d28/d0	1	0.991803	0.983607	0.910798	0.815385	0.648438	0.39916	0.276364	-0.0608696		d28/d0	1	0.991735
d0	209	97	182	218	219	257	296	270	261	254	172		205	105	155	176	215	215	232	252	236	185	172		172											172											172
d28	241	0	4	12	26	105	160	190	241	247			218	1	5	14	36	95	125	214	182	214			d28/d0	1	0.978022	0.944954	0.881279	0.59144	0.459459	0.296296	0.0766284	0.0275591		d28/d0	0.990476	0.967742	0.920455	0.832558	0.55814	0.461207	0.150794	0.228814	-0.156757		d28/d0	0.995238	0.972882
d0	250	74	178	215	225	242	244	234	219	219	173		185	97	111	159	198	224	240	249	244	225	173		173	-1	-1.47712	-1.95424	-2.43136	-2.90849	-3.38561	-3.86273	-4.33985	-4.81697		173	-1	-1.47712	-1.95424	-2.43136	-2.90849	-3.38561	-3.86273	-4.33985	-4.81697		173	-1	-1.47712
d28	231	1	4	27	64	154	194	202	228	237			237	0	5	30	49	124	157	183	184	202			d28/d0	0.986486	0.977528	0.874419	0.715556	0.363636	0.204918	0.136752	-0.0410959	-0.0821918		d28/d0	1	0.954955	0.811321	0.752525	0.446429	0.345833	0.26506	0.245902	0.102222		d28/d0	0.993243	0.966242
d0	246	101	175	185	242	214	244	257	242	255	174		213	95	158	192	201	216	260	242	219	244	174		174											174											174
d28	258	3	17	46	113	186	224	264	251	249			240	2	17	47	103	178	230	237	230	242			d28/d0	0.970297	0.902857	0.751351	0.533058	0.130841	0.0819672	-0.0272374	-0.0371901	0.0235294		d28/d0	0.978947	0.892405	0.755208	0.487562	0.175926	0.115385	0.0206612	-0.0502283	0.00819672		d28/d0	0.974622	0.897631
overall mean NSC	160.734								kontrolliert am 04.06.2020											kontrolliert am 04.06.2020												kontrolliert am 19.04.2020											kontrolliert am 19.04.2020
																									long term d#/neg ctrl Platte I											long term d#/neg ctrl Platte II											long term d#/neg ctrl gesamt
Long term vaccinees	0	-1	-1.47712	-1.95424	-2.43136	-2.90849	-3.38561	-3.86273	-4.33985	-4.81697	Versuch		0	-1	-1.47712	-1.95424	-2.43136	-2.90849	-3.38561	-3.86273	-4.33985	-4.81697	Versuch			-1	-1.47712	-1.95424	-2.43136	-2.90849	-3.38561	-3.86273	-4.33985	-4.81697			-1	-1.47712	-1.95424	-2.43136	-2.90849	-3.38561	-3.86273	-4.33985	-4.81697			-1	-1.47712
neg control	188	44	90	98	129	148	152	144	166	175	67-2018		203	43	62	82	104	116	127	121	118	135	67-2018		1	0.954545	0.933333	0.836735	0.651163	0.189189	0.0921053	-0.138889	0.0662651	0		1	0.976744	0.951613	0.780488	0.538462	0.0948276	-0.314961	-0.231405	-0.29661	-0.303704		1	0.965645	0.942473
1	190	2	6	16	45	120	138	164	155	175	67-2018		200	1	3	18	48	105	167	149	153	176	67-2018
neg control	163	97	86	94	101	107	90	116	95	116	15-2019		130	72	88	101	104	89	88	94	99	98	15-2019		2	0.948454	0.72093	0.340426	0.287129	0.0747664	0.0555556	0.215517	0	0.0258621		2	0.916667	0.727273	0.584158	0.288462	0.191011	-0.0795455	0.0638298	0.10101	0.0510204		2	0.93256	0.724101
2	160	5	24	62	72	99	85	91	95	113	15-2019		103	6	24	42	74	72	95	88	89	93	15-2019
neg control	163	97	86	94	101	107	90	116	95	116	15-2019		130	72	88	101	104	89	88	94	99	98	15-2019		3	0.979381	0.848837	0.787234	0.574257	0.308411	0.411111	-0.0603448	-0.305263	-0.0344828		3	0.944444	0.909091	0.821782	0.682692	0.292135	-0.0113636	0.0957447	0.0909091	0.173469		3	0.961913	0.878964
3	143	2	13	20	43	74	53	123	124	120	15-2019		117	4	8	18	33	63	89	85	90	81	15-2019
neg control	141	68	74	121	120	128	150	125	113	98	65-2018		172	74	95	135	121	159	159	150	133	116	65-2018		4	0.985294	0.918919	0.826446	0.475	0.101562	0.166667	-0.144	-0.212389	-0.285714		4	0.986486	0.915789	0.844444	0.545455	0.345912	0.138365	-0.06	0.0526316	-0.0689655		4	0.98589	0.917354
4	154	1	6	21	63	115	125	143	137	126	65-2018		182	1	8	21	55	104	137	159	126	124	65-2018
neg control	188	44	90	98	129	148	152	144	166	175	67-2018		203	43	62	82	104	116	127	121	118	135	67-2018		5	1	0.933333	0.714286	0.387597	0.202703	-0.177632	-0.00694444	0.0361446	-0.868571		5	1	0.870968	0.353659	0.307692	-0.0258621	-0.023622	-0.264463	-0.262712	0.0444444		5	1	0.902151
5	173	0	6	28	79	118	179	145	160	327	67-2018		174	0	8	53	72	119	130	153	149	129	67-2018
neg control	188	44	90	98	129	148	152	144	166	175	67-2018		203	43	62	82	104	116	127	121	118	135	67-2018		6	1	0.955556	0.887755	0.596899	0.371622	0.0789474	0.0347222	0.13253	0.148571		6	1	0.967742	0.890244	0.730769	0.362069	0.102362	0.165289	-0.101695	0.259259		6	1	0.961649
6	177	0	4	11	52	93	140	139	144	149	67-2018		184	0	2	9	28	74	114	101	130	100	67-2018
neg control	141	68	74	121	120	128	150	125	113	98	65-2018		172	74	95	135	121	159	159	150	133	116	65-2018		7	0.985294	0.945946	0.859504	0.566667	0.210938	0.0866667	-0.184	-0.19469	-0.540816		7	1	0.947368	0.866667	0.61157	0.264151	0.125786	0.0133333	-0.0827068	-0.181034		7	0.992647	0.946657
7	118	1	4	17	52	101	137	148	135	151	65-2018		171	0	5	18	47	117	139	148	144	137	65-2018
neg control		87	107	112	118	118	120	109	128	106	10-2019.			113	147	141	126	153	146	169	136	150	10-2019.		8	0.965517	0.953271	0.705357	0.40678	0.0677966	-0.175	-0.541284	-0.265625	-0.566038		8	0.973451	0.904762	0.737589	0.373016	0.215686	-0.0342466	0.035503	-0.235294	-0.12		8	0.969484	0.929016
8	212	3	5	33	70	110	141	168	162	166	10-2019.		213	3	14	37	79	120	151	163	168	168	10-2019.
neg control		87	107	112	118	118	120	109	128	106	10-2019.			113	147	141	126	153	146	169	136	150	10-2019.		9	0.977011	0.971963	0.651786	0.644068	0.29661	-0.0416667	-0.119266	-0.328125	-0.632075		9	1	0.931973	0.843972	0.52381	0.215686	-0.0547945	0.0414201	0.0294118	-0.02		9	0.988506	0.951968
9	199	2	3	39	42	83	125	122	170	173	10-2019.		251	0	10	22	60	120	154	162	132	153	10-2019.
neg control		87	107	112	118	118	120	109	128	106	10-2019.			113	147	141	126	153	146	169	136	150	10-2019.		10	1	0.953271	0.8125	0.610169	0.305085	0.0583333	-0.0917431	-0.234375	-0.311321		10	1	0.952381	0.765957	0.261905	0.254902	-0.109589	0.195266	0.0588235	-0.146667		10	1	0.952826
10	167	0	5	21	46	82	113	119	158	139	10-2019.		198	0	7	33	93	114	162	136	128	172	10-2019.
neg control		87	107	112	118	118	120	109	128	106	10-2019.			113	147	141	126	153	146	169	136	150	10-2019.		11	0.942529	0.88785	0.633929	0.466102	0.262712	0.141667	-0.0917431	-0.382812	0.0754717		11	0.955752	0.823129	0.695035	0.357143	0.143791	0.0205479	0.0473373	-0.257353	0.0533333		11	0.94914	0.85549
11		5	12	41	63	87	103	119	177	98	10-2019.			5	26	43	81	131	143	161	171	142	10-2019.
neg control		87	107	112	118	118	120	109	128	106	10-2019.			113	147	141	126	153	146	169	136	150	10-2019.		12	0.965517	0.906542	0.830357	0.644068	0.330508	0.0333333	-0.174312	0.125	-0.0471698		12	0.964602	0.92517	0.808511	0.65873	0.352941	-0.19863	0.0473373	-0.132353	0.00666667		12	0.96506	0.915856
12		3	10	19	42	79	116	128	112	111	10-2019.			4	11	27	43	99	175	161	154	149	10-2019.
neg control	163	97	86	94	101	107	90	116	95	116	15-2019		130	72	88	101	104	89	88	94	99	98	15-2019		13	0.979381	0.965116	0.819149	0.653465	0.121495	-0.522222	-0.0517241	-0.157895	-0.163793		13	0.972222	0.954545	0.891089	0.644231	0.426966	-0.431818	-0.148936	-0.020202	-0.0816327		13	0.975802	0.959831
13	149	2	3	17	35	94	137	122	110	135	15-2019		132	2	4	11	37	51	126	108	101	106	15-2019
neg control	163	97	86	94	101	107	90	116	95	116	15-2019		130	72	88	101	104	89	88	94	99	98	15-2019		14	1	1	0.978723	0.970297	0.747664	0.377778	0.267241	0.115789	-0.0603448		14	0.986111	1	0.970297	0.817308	0.775281	0.443182	0.212766	0.131313	0.173469		14	0.993056	1
14	124	0	0	2	3	27	56	85	84	123	15-2019		134	1	0	3	19	20	49	74	86	81	15-2019
neg control	163	97	86	94	101	107	90	116	95	116	15-2019		130	72	88	101	104	89	88	94	99	98	15-2019		15	1	1	0.968085	0.821782	0.420561	0.111111	0.137931	-0.0947368	0.0172414		15	1	0.988636	0.940594	0.769231	0.707865	0.272727	0.138298	0.0808081	0.153061		15	1	0.994318
15	174	0	0	3	18	62	80	100	104	114	15-2019		127	0	1	6	24	26	64	81	91	83	15-2019									kontrolliert 05.06.2020											kontrolliert 05.06.2020
		zu viel Virus			Virus Titration				kontrolliert 05.06.2020												kontrolliert 05.06.2020
Long term vaccinees	0	-1	-1.47712	-1.95424	-2.43136	-2.90849	-3.38561	-3.86273	-4.33985	-4.81697	Versuch		0	-1	-1.47712	-1.95424	-2.43136	-2.90849	-3.38561	-3.86273	-4.33985	-4.81697	Versuch
neg control	188	44	90	98	129	148	152	144	166	175	67-2018		203	43	62	82	104	116	127	121	118	135	67-2018		2	0.840909	0.6	0.306122	0.0155039	0	0.0394737	-0.118056	-0.0180723	0.0228571		2	0.883721	0.693548	0.292683	-0.0576923	-0.198276	-0.551181	-0.438017	-0.211864	-0.0740741		2	0.862315	0.646774
2	191	7	36	68	127	148	146	161	169	171	67-2018		194	5	19	58	110	139	197	174	143	145	67-2018
neg control	141	68	74	121	120	128	150	125	113	98	65-2018		172	74	95	135	121	159	159	150	133	116	65-2018		3	0.941176	0.864865	0.727273	0.566667	0.320312	-0.00666667	-0.032	0.20354	-0.0714286		3	0.959459	0.957895	0.748148	0.471074	0.358491	0.27044	0.133333	0.172932	-0.0172414		3	0.950318	0.91138
3	139	4	10	33	52	87	151	129	90	105	65-2018		167	3	4	34	64	102	116	130	110	118	65-2018									kontrolliert 05.06.2020											kontrolliert 05.06.2020
									kontrolliert 05.06.2020												kontrolliert 05.06.2020
[truncated: 312 more columns]

## Sheet: FRNT17D
Ohne Rote Felder
Foci	0	-1	-1.47712	-1.95424	-2.43136	-2.90849	-3.38561	-3.86273	-4.33985	-4.81697	-5.29409	-5.77121			0	-1	-1.47712	-1.95424	-2.43136	-2.90849	-3.38561	-3.86273	-4.33985	-4.81697	-5.29409	-5.77121
	0	10	30	90	270	810	2430	7290	21870	65610	196830	590490			0	10	30	90	270	810	2430	7290	21870	65610	196830	590490			VirNeutr d#/d0 Platte I													VirNeutr d#/d0 Platte II
d0	100	67	61	91	93	104	127	54	108	66	114	88			107	69	62	88	99	72	90	108	91	106	82	114			142	-1	-1.47712	-1.95424	-2.43136	-2.90849	-3.38561	-3.86273	-4.33985	-4.81697	-5.29409	-5.77121		142	-1	-1.47712	-1.95424	-2.43136	-2.90849	-3.38561	-3.86273
d7	136	67	87	92	80	104	118	102	140	107	121	64	142						92	105	110	120	91	80	129	105	142		d7/d0	0	-0.42623	-0.010989	0.139785	0	0.0708661	-0.888889	-0.296296	-0.621212	-0.0614035	0.272727		d7/d0				0.0707071	-0.458333	-0.222222	-0.111111
d14	129	1	0	1	1	12	30	72	108	85	153	76			100	1	2	2	7	7	29	58	97	129	123	137			d14/d0	0.985075	1	0.989011	0.989247	0.884615	0.76378	-0.333333	0	-0.287879	-0.342105	0.136364		d14/d0	0.985507	0.967742	0.977273	0.929293	0.902778	0.677778	0.462963
d0	79	28	55	60	70	60	56	47	61	60	67	58			62	34	51	77	55	76	54	40	61	51	64	43			d28/d0	0.964286	0.963636	0.883333	0.885714	0.916667	0.803571	0.617021	-0.0491803	0.05	-0.149254	-0.0344828		d28/d0	0.970588	0.921569	0.935065	0.963636	0.934211	0.814815	0.175
d28	53	1	2	7	8	5	11	18	64	57	77	60			62	1	4	5	2	5	10	33	61	77	74	68			143													143
d0	147	25	67	95	86	129	118	135	121	115	123	61			104	39	67	104	112	99	120	93	103	80	149	108			d7/d0	-0.16	-0.0298507	0	0.267442	0.162791	0.0169492	0.0888889	-0.0661157	-0.121739	-0.260163	0.0327869		d7/d0	0.461538	0.0746269	0.134615	0.464286	0.040404	-0.0666667	-0.0430108
d7		29	69	95	63	108	116	123	129	129	155	59	143			21	62	90	60	95	128	97	94	105	162	109	143		d14/d0	1	1	0.978947	0.965116	0.984496	0.940678	0.822222	0.694215		0.121951	0.0983607		d14/d0	1	0.955224	0.971154	0.955357	0.959596	0.9	0.677419
d14		0	0	2	3	2	7	24	37		108	55				0	3	3	5	4	12	30	52	80	104				d28/d0	0.897959	0.925	0.898734	0.945946	0.824561	0.73913	0.393443	0.4	-0.161765	-0.0615385	-0.313725		d28/d0	1	0.964286	0.933333	0.918919	0.940476	0.605263	0.603448
d0	69	49	80	79	74	57	46	61	85	68	65	51			69	47	56	60	74	84	38	58	80	86	93	60
d28	56	5	6	8	4	10	12	37	51	79	69	67			66	0	2	4	6	5	15	23	61	78	100	51
	schwer zählbar	nicht zählbar													schwer zählbar	nicht zählbar
d0	94	80	107	100	91	90	134	118	118	145	95	147			126	95	94	115	143	134	158	142	143	225	217	187			144	-1	-1.47712	-1.95424	-2.43136	-2.90849	-3.38561	-3.86273	-4.33985	-4.81697	-5.29409	-5.77121		144	-1	-1.47712	-1.95424	-2.43136	-2.90849	-3.38561	-3.86273
d7	84	85	90	109	61	130	141	118	122	154	118	105	144		110	84	82	97	119	145	147	155	162	243	207	172	144		d7/d0	-0.0625	0.158879	-0.09	0.32967	-0.444444	-0.0522388	0	-0.0338983	-0.062069	-0.242105	0.285714		d7/d0	0.115789	0.12766	0.156522	0.167832	-0.0820896	0.0696203	-0.0915493
d14	105	9	2	2	4	8	12	41	71	134	116	79			107	8	2	4	10	12	31	64	83	150		163			d14/d0	0.8875	0.981308	0.98	0.956044	0.911111	0.910448	0.652542	0.398305	0.0758621	-0.221053	0.462585		d14/d0	0.915789	0.978723	0.965217	0.93007	0.910448	0.803797	0.549296
d0	60	41	63	67	69	62	44	56	72	66	86	54			62	47	62	75	80	108	62	67	75	96	95	60			d28/d0	0.95122	0.952381	0.925373	0.971014	0.919355	0.863636	0.785714	0.111111	0.030303	0.174419	-0.481481		d28/d0	0.978723	0.983871	0.946667	0.9375	0.962963	0.935484	0.850746
d28	71	2	3	5	2	5	6	12	64	64	71	80			67	1	1	4	5	4	4	10	19	58	77	76			145													145
d0	126	56	77	102	94	128	157	125		150	122	112			119	74	82	94	113	119	144	169	117	193	157	165			d7/d0	0.160714	-0.207792	-0.0588235	-0.191489	-0.125	0.229299	-0.224		-0.0933333	-0.188525	0.125		d7/d0	0	-0.158537	-0.117021	-0.221239	-0.260504	-0.0347222	0.0650888
d7	93	47	93	108	112	144	121	153	135	164	145	98	145		154	74	95	105	138	150	149	158	128	238	200	204	145		d14/d0	0.892857	0.987013	0.980392	0.946809	0.90625	0.929936	0.832		0.16	-0.180328	0.0446429		d14/d0	0.918919	1	0.978723	0.964602	0.941176	0.951389	0.828402
d14	101	6	1	2	5	12	11	21	79	126	144	107			125	6	0	2	4	7	7	29	90	204	198	193			d28/d0	0.918919	0.971014	0.969231	0.989247	1	0.8875	0.820513	0.666667	0.2	-0.121622	-0.366197		d28/d0	0.944444	0.968254	0.972222	0.956522	0.922078	0.903226	0.939394
d0	68	37	69	65	93	89	80	78	90	75	74	71			61	36	63	72	69	77	62	66	63	54	76	53
d28	83	3	2	2	1	0	9	14	30	60	83	97			46	2	2	2	3	6	6	4	17	41	57	63
	schwer zählbar								31 d0, -4,3						schwer zählbar										42 d14, -5.3
d0	62	17	33	26	29	46	42	30	64	45	74	43			80	25	31	56	57	47	77	60	61	72	39	18			146	-1	-1.47712	-1.95424	-2.43136	-2.90849	-3.38561	-3.86273	-4.33985	-4.81697	-5.29409	-5.77121		146	-1	-1.47712	-1.95424	-2.43136	-2.90849	-3.38561	-3.86273
d7	67	5	36	31	49	35	50	63	54	52	81	69	146		94	13	37	33	60	68	81	109	73	51	82	52	146		d7/d0	0.705882	-0.0909091	-0.192308	-0.689655	0.23913	-0.190476	-1.1	0.15625	-0.155556	-0.0945946	-0.604651		d7/d0	0.48	-0.193548	0.410714	-0.0526316	-0.446809	-0.0519481	-0.816667
d14	72	0	0	1	5	1	11	34	33	34	78	97			91	0	2	7	2	3	17	24	61	65		39			d14/d0	1	1	0.961538	0.827586	0.978261	0.738095	-0.133333	0.484375	0.244444	-0.0540541	-1.25581		d14/d0	1	0.935484	0.875	0.964912	0.93617	0.779221	0.6
d0	36	8	28	41	41	62	30	51	31	35	66	37			45	8	33	45	49	35	67	28	48	67	74	52			d28/d0	1	0.964286	1	0.902439	0.951613	0.733333	0.529412	0.387097	-0.485714	0.287879	-0.621622		d28/d0	1	1	0.933333	0.938776	0.857143	0.820896	0.357143
d28	46	0	1	0	4	3	8	24	19	52	47	60			37	0	0	3	3	5	12	18	39	33	66	42			147													147
d0	76	28	30	46	57	65	59	51	66	59	81				87	22	52	64	71	67	76	84	70	97	47				d7/d0	-0.285714	-0.233333	-0.23913	-0.105263	0.153846	0.101695	-0.0196078	0.106061	-0.440678	0.641975			d7/d0	-0.863636	-0.0576923	0.171875	-0.211268	-0.0597015	-0.157895	-0.0119048
d7	70	36	37	57	63	55	53	52	59	85	29	57	147		77	41	55	53	86	71	88	85	83	41	30		147		d14/d0	0.892857	0.9	0.978261	0.947368	0.969231	0.728814	0.529412	0.181818	0.474576	0.716049			d14/d0	0.909091	0.942308	0.9375	0.943662	0.910448	0.710526	0.654762
d14	81	3	3	1	3	2	16	24	54	31	23	28			39	2	3	4	4	6	22	29	43	27	20				d28/d0	0.952381	0.95122	1	0.90625	0.9	0.655172	0.0789474	0.125	0.169492	0.25	-0.0238095		d28/d0	0.956522	0.977273	1	0.903226	0.853659	0.5	0.15
d0	28	21	41	42	32	50	29	38	24	59	40	42			43	23	44	59	31	41	28	20	40	33	48	33
d28	23	1	2	0	3	5	10	35	21	49	30	43			39	1	1	0	3	6	14	17	41	50	65	53
	schwer zählbar		nicht zählbar												schwer zählbar		nicht zählbar
d0	137	70	56	74	77	84	98	27	73	54	108	93			99	51	55	76		99	33	52	32	58	86	132			148	-1	-1.47712	-1.95424	-2.43136	-2.90849	-3.38561	-3.86273	-4.33985	-4.81697	-5.29409	-5.77121		148	-1	-1.47712	-1.95424	-2.43136	-2.90849	-3.38561	-3.86273
d7	139	77	78	56	89	84	62	52	28	33	37	34	148		109	62	86	96	33	99	33	84	43	81	117	114	148		d7/d0	-0.1	-0.392857	0.243243	-0.155844	0	0.367347	-0.925926	0.616438	0.388889	0.657407	0.634409		d7/d0	-0.215686	-0.563636	-0.263158		0	0	-0.615385
d14	102	2	4	3	4	12	12	19	10	23	78				67	0	0	1	3	11	7	43	18	76	94	107			d14/d0	0.971429	0.928571	0.959459	0.948052	0.857143	0.877551	0.296296	0.863014	0.574074	0.277778			d14/d0	1	1	0.986842		0.888889	0.787879	0.173077
d0	43	17	48	21	29	45	18	28	33	50	42	52			49	8	34	47	43	28	45	23	47	28	57	39			d28/d0	1	0.979167	0.857143	0.827586	0.933333	0.666667	0.678571	0.393939	0.42	-0.047619	0.365385		d28/d0	1	1	0.978723	0.953488	0.928571	0.844444	0.478261
d28	43	0	1	3	5	3	6	9	20	29	44	33			45	0	0	1	2	2	7	12	24	44	65	44			149													149
d0	91	46	74	60	71	75	92	33	46	64	91				99	69	100	95	43	123	32	137	44	118	79	83			d7/d0	0.391304	0.0675676	-0.366667	-0.408451	0.306667	0.206522	0.484848	0.195652	-0.53125	0.131868			d7/d0	0.333333	0.16	-0.0526316	0.27907	-0.130081	-0.03125	-0.0948905
d7	95	28	69	82	100	52	73	17	37	98	79		149		99	46	84	100	31	139	33	150	47	152	108	59	149		d14/d0	0.978261	0.986486	0.95	0.943662	0.866667	0.771739	0.424242	0.630435	0.140625	0.131868			d14/d0	0.971014	0.98	0.968421	0.790698	0.894309	0.84375	0.0291971
d14	67	1	1	3	4	10	21	19	17	55	79				91	2	2	3	9	13	5	133	17	35	84	28			d28/d0	0.9375	1	0.976744	0.931818	0.936508	0.862069	0.451613	0.0212766	0.542857	0.5	0.226415		d28/d0	0.9	0.97561	0.985294	0.96875	0.882353	0.72	0.5
d0	37	16	29	43	44	63	29	31	47	70	56	53			53	10	41	68	32	34	25	30	43	49	61	55
d28	42	1	0	1	3	4	4	17	46	32	28	41			51	1	1	1	1	4	7	15	33	37	73	49
	wenig Virus		nicht zählbar												wenig Virus		nicht zählbar
d0	157	68	61	62	92	49	82	76	123	88	104	93			104	73	55	71	80	64	81	73	83	101	89	38			150	-1	-1.47712	-1.95424	-2.43136	-2.90849	-3.38561	-3.86273	-4.33985	-4.81697	-5.29409	-5.77121		150	-1	-1.47712	-1.95424	-2.43136	-2.90849	-3.38561	-3.86273
d7	151	89	81	89	106	94	94	101	129	122	129	116	150		152	77	72	98	106	97	118	118	128	131	74	38	150		d7/d0	-0.308824	-0.327869	-0.435484	-0.152174	-0.918367	-0.146341	-0.328947	-0.0487805	-0.386364	-0.240385	-0.247312		d7/d0	-0.0547945	-0.309091	-0.380282	-0.325	-0.515625	-0.45679	-0.616438
d14	129	2	0	3	5	16	38	80	101	104	102	117			127	0	4	5	5	13	39	75	80	84	139	42			d14/d0	0.970588	1	0.951613	0.945652	0.673469	0.536585	-0.0526316	0.178862	-0.181818	0.0192308	-0.258065		d14/d0	1	0.927273	0.929577	0.9375	0.796875	0.518519	-0.0273973
d0	30	10	30	36	45	61	37	35	39	39	35	51			48	17	19	51	40	52	29	39	46	44	28	50			d28/d0	1	0.966667	0.972222	0.955556	0.983607	0.972973	0.914286	0.692308	0.333333	-0.142857	0.0980392		d28/d0	1	1	1	0.975	0.961538	0.862069	0.846154
d28	40	0	1	1	2	1	1	3	12	26	40	46			28	0	0	0	1	2	4	6	26	26	30	38			151													151
d0	113	63	77	94	70	88	88	120	97	108	131	107			123	56	56	67	90	85	99	111	132	114	154	42			d7/d0	-0.190476	0.012987	0.0638298	-0.242857	0.102273	-0.306818	0.1	-0.0412371	-0.287037	0.0152672	-0.00934579		d7/d0	-0.0535714	-0.160714	-0.19403	0.122222	-0.411765	0.282828	-0.018018
d7	130	75	76	88	87	79	115	108	101	139	129	108	151		107	59	65	80	79	120	71	113	101	106	99	40	151		d14/d0	0.984127	0.974026	0.946809	0.914286	0.840909	0.772727	0.483333	-0.0206186	0.268519	-0.0534351	0.0654206		d14/d0	1	0.964286	0.940299	0.933333	0.929412	0.818182	0.657658
d14	140	1	2	5	6	14	20	62	99	79	138	100			107	0	2	4	6	6	18	38	77	97	118	30			d28/d0	0.967742	0.962963	0.962963	1	0.980392	1	0.85	0.482759	0.275862	0.333333	-0.131579		d28/d0	1	1	0.945946	0.916667	0.962264	0.942857	0.911765
d0	44	31	27	54	42	51	45	20	29	29	36	38			37	17	20	37	36	53	35	34	41	40	38	49
d28	42	1	1	2	0	1	0	3	15	21	24	43			30	0	0	2	3	2	2	3	13	24	36	49
																wenig Virus
d0	96	32	30	30	33	40	39	51	47	49	49	37			106	29	72	70	72	95	73	76	67	32	58	43			152	-1	-1.47712	-1.95424	-2.43136	-2.90849	-3.38561	-3.86273	-4.33985	-4.81697	-5.29409	-5.77121		152	-1	-1.47712	-1.95424	-2.43136	-2.90849	-3.38561	-3.86273
d7	92	30	49	68	55	53	44	59	45	55	47	38	152		108	26	74	98	95	114	108	75	70	70	71	65	152		d7/d0	0.0625	-0.633333	-1.26667	-0.666667	-0.325	-0.128205	-0.156863	0.0425532	-0.122449	0.0408163	-0.027027		d7/d0	0.103448	-0.0277778	-0.4	-0.319444	-0.2	-0.479452	0.0131579
d14	101	1	4	3	6	6	15	25	34	39	35	39			120	1	1	4	7	16	36	63	73	62	48	47			d14/d0	0.96875	0.866667	0.9	0.818182	0.85	0.615385	0.509804	0.276596	0.204082	0.285714	-0.0540541		d14/d0	0.965517	0.986111	0.942857	0.902778	0.831579	0.506849	0.171053
d0	55	13	26	66	50	65	55	38	38	52	59	41			40	12	27	43	39	47	35	40	39	48	43	40			d28/d0	0.923077	0.961538	0.969697	0.94	0.892308	0.254545	0.184211	-0.157895	0.153846	0	0.097561		d28/d0	0.833333	0.925926	1	0.948718	0.914894	0.171429	0.525
d28	46	1	1	2	3	7	41	31	44	44	59	37			26	2	2	0	2	4	29	19	35	44	62	57			153													153
d0	112	35	49	65	45	51	57	45	49	30	29	20			123	27	66	91	94	113	127	123	73	57	53	30			d7/d0	0.6	0.22449	0.0307692	0.288889	0.529412	0.0701754	0.177778	0.44898	-0.0333333	-0.517241	-0.65		d7/d0	-0.296296	-0.0606061	0	-0.287234	0.318584	0.559055	0.585366
d7	78	14	38	63	32	24	53	37	27	31	44	33	153		113	35	70	91	121	77	56	51	44	47	34	28	153		d14/d0	1	1	1	1	0.921569	0.964912	0.466667	0.489796	0.433333	-0.137931	-0.2		d14/d0	0.925926	0.954545	0.923077	1	0.955752	0.944882	0.886179
d14	47	0	0	0	0	4	2	24	25	17	33	24			80	2	3	7	0	5	7	14	26	23	32	32			d28/d0	1	1	0.9375	0.965517	0.954545	0.961538	0.857143	0.727273	0.466667	-0.428571	0.488372		d28/d0	0.909091	0.958333	1	0.981818	0.985714	1	0.901961
d0	25	6	10	32	29	44	52	35	33	45	28	43			33	11	24	32	55	70	46	51	54	39	42	50
d28	34	0	0	2	1	2	2	5	9	24	40	22			30	1	1	0	1	1	0	5	7	17	27	28
	wenig Virus nur am Rand														wenig Virus nur am Rand				fraglich auswertbar
d0	106	22	28	56	44	34	29	41	36	37	39	39			111	39	50	88	61	58	47	46	64	51	47	62			154	-1	-1.47712	-1.95424	-2.43136	-2.90849	-3.38561	-3.86273	-4.33985	-4.81697	-5.29409	-5.77121		154	-1	-1.47712	-1.95424	-2.43136	-2.90849	-3.38561	-3.86273
d7	102	9	46	73	73	72	42	56	36	15	30	35	154		104	29	47	63	80	113	52	77	48	39	56	59	154		d7/d0	0.590909	-0.642857	-0.303571	-0.659091	-1.11765	-0.448276	-0.365854	0	0.594595	0.230769	0.102564		d7/d0	0.25641	0.06	0.284091	-0.311475	-0.948276	-0.106383	-0.673913
d14	100		2	4	2	2	4	5	29	25	52	49			86	2	1	3	6	7	4	10	28	39	40	32			d14/d0		0.928571	0.928571	0.954545	0.941176	0.862069	0.878049	0.194444	0.324324	-0.333333	-0.25641		d14/d0	0.948718	0.98	0.965909	0.901639	0.87931	0.914894	0.782609
d0	101	15	66	119	123	147	175	122	146	108	168	182			119	14	52	81	87	106	103	65	107	110	134	138			d28/d0	1	0.969697	1	0.99187	0.979592	0.977143	0.909836	0.589041	0.0555556	-0.0238095	0.214286		d28/d0	1	1	0.975309	0.988506	0.981132	0.951456	0.876923
d28	115	0	2	0	1	3	4	11	60	102	172	143			125	0	0	2	1	2	5	8	40	69	87	122			155													155
d0	50	36	59	82	79	47	48	50	38	46	45	39			116	74	66	97	96	46	59	63	63	48	48	49			d7/d0	0.472222	0.0677966	0.695122	0.772152	-0.12766	0.416667	0.2	0.0526316	-0.282609	0.311111	0.25641		d7/d0	0.648649	0.0606061	0.628866	0.635417	-0.5	0.372881	0.761905
d7	41	19	55	25	18	53	28	40	36	59	31	29	155		88	26	62	36	35	69	37	15	41	39	58	26	155		d14/d0		0.949153	0.97561	0.974684	0.978723	0.75	0.72	0.5	0.565217	0.577778	0.358974		d14/d0	0.986486	0.984848	0.969072	0.96875	0.934783	0.813559	0.84127
d14	24		3	2	2	1	12	14	19	20	19	25			42	1	1	3	3	3	11	10	28	20	45	26			d28/d0	0.970588	1	0.980263	0.97931	0.986014	0.913043	0.694656	0.254237	0.110092	0.18543	0.162602		d28/d0	1	0.982143	0.988506	1	0.987342	0.873418	0.731707
d0	125	34	97	152	145	143	138	131	118	109	151	123			112	23	56	87	116	79	79	82	98	86	107	93
d28	119	1	0	3	3	2	12	40	88	97	123	103			106	0	1	1	0	1	10	22	53	73	98	106
	wenig Virus nur am Rand		nicht zählbar												wenig Virus nur am Rand
d0	83	47	76	103	78	91					34	38			88	48	76	67	76	96	111	83	92	78	44	56			156	-1	-1.47712	-1.95424	-2.43136	-2.90849	-3.38561	-3.86273	-4.33985	-4.81697	-5.29409	-5.77121		156	-1	-1.47712	-1.95424	-2.43136	-2.90849	-3.38561	-3.86273
d7	107	45	70	95	114	161	113	85	121	100	106	71	156		118	47	70	105	106	122	121	105	134	102	89	53	156		d7/d0	0.0425532	0.0789474	0.0776699	-0.461538	-0.769231					-2.11765	-0.868421		d7/d0	0.0208333	0.0789474	-0.567164	-0.394737	-0.270833	-0.0900901	-0.26506
d14	127	1	1	3	7	5	19	54	73	105	101	61			105	0	3	3	3	10	13	34	50	101	53	62			d14/d0	0.978723	0.986842	0.970874	0.910256	0.945055					-1.97059	-0.605263		d14/d0	1	0.960526	0.955224	0.960526	0.895833	0.882883	0.590361
d0	108	26	89	127	81	106	143	131	134	100	146	68			103	12	47	86	98	88	87	72	75	100	76	116			d28/d0	1	1	0.984252	0.975309	0.867925	0.951049	0.801527	0.402985	0.23	0.184932	-0.205882		d28/d0	1	0.978723	0.988372	0.979592	0.977273	0.965517	0.75
d28	99	0	0	2	2	14	7	26	80	77	119	82			109	0	1	1	2	2	3	18	48	77	73	83			157													157
d0	112	60	96	107	146	137	151	145	160	122	80	68			126	65	99	90	110	125	131	126	103	103	75	48			d7/d0	-0.183333	0.03125	-0.149533	-0.116438	-0.124088	0.0331126	0.227586	0.3875	0.0737705	-0.1875	-0.0588235		d7/d0	0.215385	-0.010101	0.1	-0.0727273	0.048	-0.0152672	0.230159
d7	116	71	93	123	163	154	146	112	98	113	95	72	157		114	51	100	81	118	119	133	97	68	45	64	22	157		d14/d0	0.983333	0.947917	0.962617	0.965753	0.854015	0.86755	0.875862	0.7	0.483607	0.425	0.588235		d14/d0	0.984615	0.969697	0.977778	0.890909	0.928	0.946565	0.753968
d14	93	1	5	4	5	20	20	18	48	63	46	28			99	1	3	2	12	9	7	31	23	39	32	43			d28/d0	1	0.991597	0.992857	0.951613	0.939189	0.935185	0.744526	0.368421	0.123596	0.227273	0.322222		d28/d0	0.9	1	0.959677	0.994012	0.947761	0.85	0.70922
d0	90	50	119	140	124	148	108	137	95	89	88	90			91	20	77	124	167	134	100	141	131	98	98	104
d28	86	0	1	1	6	9	7	35	60	78	68	61			119	2	0	5	1	7	15	41	50	66	72	62
	wenig Virus		kein Virus												wenig Virus
d0	102	36	41	47	53	33	34	47	57	29	29	23			81	41	48	56	67	76	83	54	61	64	49	46			158	-1	-1.47712	-1.95424	-2.43136	-2.90849	-3.38561	-3.86273	-4.33985	-4.81697	-5.29409	-5.77121		158	-1	-1.47712	-1.95424	-2.43136	-2.90849	-3.38561	-3.86273
d7	71	13	22	57	97	69	66	45	65	36	51	48	158		61	16	47	81	99	98	92	105	60	86	94	37	158		d7/d0	0.638889	0.463415	-0.212766	-0.830189	-1.09091	-0.941176	0.0425532	-0.140351	-0.241379	-0.758621	-1.08696		d7/d0	0.609756	0.0208333	-0.446429	-0.477612	-0.289474	-0.108434	-0.944444
d14	98	1	0	2	1	4	9	8	4	32	28	24			109	0	4	1	3	13	6	14	21	53	55	42			d14/d0	0.972222	1	0.957447	0.981132	0.878788	0.735294	0.829787	0.929825	-0.103448	0.0344828	-0.0434783		d14/d0	1	0.916667	0.982143	0.955224	0.828947	0.927711	0.740741
d0	83	27	42	79	87	75	89	43	67	62	81	64			72	35	56	61	82	73	86	89	68	91	65	87			d28/d0	1	1	0.987342	0.988506	0.92	0.910112	0.255814	0.313433	-0.354839	0.0987654	0.015625		d28/d0	0.971429	0.982143	0.983607	0.987805	0.945205	0.883721	0.752809
d28	82	0	0	1	1	6	8	32	46	84	73	63			81	1	1	1	1	4	10	22	27	75	88	78			159													159
d0	81	37	56	72	36	58	43	38	24	20	27	42			114	63	54	82	98	87	99	63	53	38	45	32			d7/d0	0.675676	0.375	0.513889	-0.833333	0.293103	-0.0465116	0.447368	-0.666667	-0.6	-0.222222	0.238095		d7/d0	0.650794	0	0.414634	0.163265	-0.103448	0.767677	0.333333
d7	103	12	35	35	66	41	45	21	40	32	33	32	159		96	22	54	48	82	96	23	42	55	42	41	23	159		d14/d0	0.972973	0.982143	0.986111	0.833333	0.931034	0.860465	0.657895	0.291667	0.05	-0.222222	0.52381		d14/d0	0.984127	0.944444	0.939024	0.969388	0.954023	0.959596	0.746032
d14	68	1	1	1	6	4	6	13	17	19	33	20			90	1	3	5	3	4	4	16	23	32	28	27			d28/d0	1	0.984375	0.971014	0.980952	0.904762	0.875	0.885057	0.22973	0.34375	0.25	-0.235294		d28/d0	1	0.981481	0.975309	0.957143	0.920635	0.958333	0.560976
d0	80	27	64	69	105	84	72	87	74	96	80	68			69	35	54	81	70	63	72	82	55	81	100	66
d28	88	0	1	2	2	8	9	10	57	63	60	84			54	0	1	2	3	5	3	36	38	54	87	88
	wenig Virus		schwer zählbar												wenig Virus
d0	170	135	195	212	227	216	204	188	149	173	196	133			205	209	238	254	210	175	232	191	206	202	190	200			160	-1	-1.47712	-1.95424	-2.43136	-2.90849	-3.38561	-3.86273	-4.33985	-4.81697	-5.29409	-5.77121		160	-1	-1.47712	-1.95424	-2.43136	-2.90849	-3.38561	-3.86273
d7	189	104	174	225	186	192	186	207	185	167	211	192	160		174	158	186	202	211	154	184	163	174	179	190	235	160		d7/d0	0.22963	0.107692	-0.0613208	0.180617	0.111111	0.0882353	-0.101064	-0.241611	0.0346821	-0.0765306	-0.443609		d7/d0	0.244019	0.218487	0.204724	-0.0047619	0.12	0.206897	0.146597
d14	180	0	2	2	4	6	13	84	117	147	180	155			176	1	2	1	4	5	25	71	116	137	143	193			d14/d0	1	0.989744	0.990566	0.982379	0.972222	0.936275	0.553191	0.214765	0.150289	0.0816327	-0.165414		d14/d0	0.995215	0.991597	0.996063	0.980952	0.971429	0.892241	0.628272
d0	69	38	55	87	90	93	52	70	65	73	86	51			76	33	61	63	77	73	72	78	62	83	92	76			d28/d0	1	0.963636	1	0.922222	0.956989	0.846154	0.7	0.276923	-0.205479	0.197674	-0.392157		d28/d0	1	0.983607	1	0.974026	0.945205	0.902778	0.564103
d28	88	0	2	0	7	4	8	21	47	88	69	71			89	0	1	0	2	4	7	34	51	65	92	74			161													161
d0	170	36	108	155	169	171	141	111	153	151	191	182			173	42	112	133	156	109	138	133	125	110	140	173			d7/d0	0.138889	0.240741	0.083871	0.153846	0.00584795	0.0567376	-0.495495	-0.137255	0.0596026	0.0575916	-0.043956		d7/d0	0.119048	0.258929	-0.0225564	0.230769	0.155963	0.268116	0.0451128
d7	186	31	82	142	143	170	133	166	174	142	180	190	161		194	37	83	136	120	92	101	127	138	122	114	132	161		d14/d0	0.972222	1	0.980645	0.982249	0.964912	0.943262	0.864865	0.627451	0.225166	0.0732984	0.043956		d14/d0	0.97619	0.991071	0.969925	0.967949	0.93578	0.905797	0.781955
d14	189	1	0	3	3	6	8	15	57	117	177	174			160	1	1	4	5	7	13	29	39	120	145	196			d28/d0	1	0.945946	0.986111	0.955882	0.981651	0.92	0.818182	0.405063	-0.0666667	0.22973	0.0597015		d28/d0	1	1	1	0.955882	0.942857	0.855072	0.759494
d0	69	12	37	72	68	109	75	77	79	60	74	67			64	7	26	60	68	70	69	79	87	54	71	63
d28	46	0	2	1	3	2	6	14	47	64	57	63			61	0	0	0	3	4	10	19	48	55	65	52
d0	132	99	157	198	240	224	184	229	165	159	174	204			214	108	131	140	220	193	174	148	182	172	122	206			162	-1	-1.47712	-1.95424	-2.43136	-2.90849	-3.38561	-3.86273	-4.33985	-4.81697	-5.29409	-5.77121		162	-1	-1.47712	-1.95424	-2.43136	-2.90849	-3.38561	-3.86273
d7	222	124	169	211	154	209	190	189	175	194	195	246	162		204	97	147	150	203	204	169	180	192	206	189	283	162		d7/d0	-0.252525	-0.0764331	-0.0656566	0.358333	0.0669643	-0.0326087	0.174672	-0.0606061	-0.220126	-0.12069	-0.205882		d7/d0	0.101852	-0.122137	-0.0714286	0.0772727	-0.0569948	0.0287356	-0.216216
d14	267	1	1	10	3	10	23	69	115	125	152	227			193	0	2	4	5	11	18	45	94	117	158	200			d14/d0	0.989899	0.993631	0.949495	0.9875	0.955357	0.875	0.69869	0.30303	0.213836	0.126437	-0.112745		d14/d0	1	0.984733	0.971429	0.977273	0.943005	0.896552	0.695946
d0	68	11	37	58	74	80	70	74	62	56	57	62			82	20	32	62	61	68	71	62	77	54	48	88			d28/d0	1	1	0.965517	0.959459	0.9875	0.985714	0.878378	0.725806	0.142857	-0.0701754	0.016129		d28/d0	0.9	1	1	0.983607	0.955882	0.943662	0.903226
d28	65	0	0	2	3	1	1	9	17	48	61	61			69	2	0	0	1	3	4	6	17	40	49	67			163													163
d0	354	198	224	228	193	163	162	143	151	109	176	230					184		154	139	176	128	139	144	154	230			d7/d0	0.186869	0.147321	0.157895	0.015544	-0.0858896	0.253086	-0.118881	0.0331126	-0.0458716	0.0965909			d7/d0		0.195652		-0.0649351	-0.503597	0.159091	-0.109375
d7	307	161	191	192	190	177	121	160	146	114	159		163		159	150	148	177	164	209	148	142	146	148	174	207	163		d14/d0	0.984848	0.991071	0.982456	0.937824	0.93865	0.833333	0.517483	0.15894	0.247706	0.363636	0.252174		d14/d0		0.994565		0.967532	0.892086	0.829545	0.570312
d14		3	2	4	12	10	27	69	127	82	112	172			148	1	1	4	5	15	30	55	129	129	132	259			d28/d0	1	1	1	0.975309	0.895522	0.84	0.833333	0.295082	0.238095	-0.0806452	-0.169811		d28/d0	0.958333	0.97561	0.931034	0.970149	0.904762	0.867925	0.851351
d0	82	35	61	68	81	67	75	84	61	63	62	53			89	24	41	29	67	63	53	74	73	53	58	62
d28	73	0	0	0	2	7	12	14	43	48	67	62			70	1	1	2	2	6	7	11	25	54	35	56
	fraglich	nicht auswertbar			zu viel Virus!!										fraglich	nicht auswertbar
d0	190	163	178	200	194	194	180	155	197	155	194	188			226	160	210	180	153	204	191	208	187	156	152	170			164	-1	-1.47712	-1.95424	-2.43136	-2.90849	-3.38561	-3.86273	-4.33985	-4.81697	-5.29409	-5.77121		164	-1	-1.47712	-1.95424	-2.43136	-2.90849	-3.38561	-3.86273
d7	215	168	160	198	172	213	174	200	176	135	186	201	164		233	197	193	227	185	190	236	187	161	147	169	180	164		d7/d0	-0.0306748	0.101124	0.01	0.113402	-0.0979381	0.0333333	-0.290323	0.106599	0.129032	0.0412371	-0.0691489		d7/d0	-0.23125	0.0809524	-0.261111	-0.20915	0.0686275	-0.235602	0.100962
d14	229	5	9	10	27	59	117	108	115	134	180	148			238	8	4	13	37	67	75	142	116	159	135	158			d14/d0	0.969325	0.949438	0.95	0.860825	0.695876	0.35	0.303226	0.416244	0.135484	0.0721649	0.212766		d14/d0	0.95	0.980952	0.927778	0.75817	0.671569	0.60733	0.317308
d0	78	31	62	87	80	83	88	67	90	69	79	65			81	22	37	54	63	55	46	52	58	55	63	73			d28/d0	1	1	0.977011	0.9625	0.987952	0.977273	0.910448	0.833333	0.492754	0.379747	-0.0461538		d28/d0	0.954545	1	1	1	0.963636	0.869565	0.884615
d28	65	0	0	2	3	1	2	6	15	35	49	68			78	1	0	0	0	2	6	6	15	34	41	77			165													165
d0	244	45	112	172	172	118	145	132	114	155	178	188			212	53	119	154	181	201	123	114	109	115	150	205			d7/d0	-0.111111	0.0178571	0.110465	-0.151163	-0.525424	-0.110345	-0.0909091	-0.210526	0.219355	0.196629	0.0478723		d7/d0	0	0.092437	-0.0454545	0.0994475	0.0995025	-0.138211	0.359649
d7	188	50	110	153	198	180	161	144	138	121	143	179	165		228	53	108	161	163	181	140	73	91	55	164	164	165		d14/d0	0.977778	0.9375	0.953488	0.918605	0.864407	0.793103	0.5	0.254386	0.212903	0.292135	0.12234		d14/d0	0.943396	0.94958	0.961039	0.955801	0.930348	0.829268	0.807018
d14	204	1	7	8	14	16	30	66	85	122	126	165			221	3	6	6	8	14	21	22	81	56	102	127			d28/d0	0.928571	0.933333	0.981481	0.984127	0.926829	0.914634	0.873563	0.52	0.521277	0.246377	0.271186		d28/d0	1	0.909091	0.980392	0.92	0.96	0.897059	0.825
d0	56	14	30	54	63	82	82	87	50	94	69	59			79	8	22	51	50	75	68	40	75	50	85	62
d28	50	1	2	1	1	6	7	11	24	45	52	43			52	0	2	1	4	3	7	7	13	22	58	47
d0	233	33	99	137	196	221	174	153	119	145	206	179			227	30	102	180	224	133	199	179	169	179	181	198			166	-1	-1.47712	-1.95424	-2.43136	-2.90849	-3.38561	-3.86273	-4.33985	-4.81697	-5.29409	-5.77121		166	-1	-1.47712	-1.95424	-2.43136	-2.90849	-3.38561	-3.86273
d7	138	9	27	81	184	153	190	114	112	141	251	122	166		210	10	26	84	165	173	197	196	132	207	128	195	166		d7/d0	0.727273	0.727273	0.408759	0.0612245	0.307692	-0.091954	0.254902	0.0588235	0.0275862	-0.218447	0.318436		d7/d0	0.666667	0.745098	0.533333	0.263393	-0.300752	0.0100503	-0.0949721
d14	110	1	2	3	9	10	3	6	10	21	73	76			192	0	0	0	4	3	7	10	11	17	80	116			d14/d0	0.969697	0.979798	0.978102	0.954082	0.954751	0.982759	0.960784	0.915966	0.855172	0.645631	0.575419		d14/d0	1	1	1	0.982143	0.977444	0.964824	0.944134
d0	78	6	27	69	93	91	82	70	108	90	56	93			70	9	22	46	84	89	76	81	84	84	96	92			d28/d0	1	1	0.971014	0.989247	0.956044	0.926829	0.914286	0.861111	0.755556	0.321429	0.225806		d28/d0	1	1	1	0.988095	0.966292	0.921053	0.950617
d28	79	0	0	2	1	4	6	6	15	22	38	72			96	0	0	0	1	3	6	4	18	41	50	70			167													167
d0	143	136	136	133	135	127	117	110	84	92	158	152			192	154	156	172	125	155	116	202	153	169	139	112			d7/d0	0.308824	0.183824	-0.0676692	0.0666667	0.11811	0.00854701	-0.190909	-0.130952	-0.0543478	0.398734	-0.118421		d7/d0	0.227273	0.153846	-0.0639535	-0.36	0.0193548	-0.456897	0.188119
d7	130	94	111	142	126	112	116	131	95	97	95	170	167		209	119	132	183	170	152	169	164	157	170	185	64	167		d14/d0	1	0.985294	0.992481	0.925926	0.92126	0.846154	0.7	0.107143	0.0869565	0.303797	-0.0131579		d14/d0	0.993506	0.980769	0.994186	0.896	0.890323	0.775862	0.831683
d14	84	0	2	1	10	10	18	33	75	84	110	154			170	1	3	1	13	17	26	34	94	131	148	164			d28/d0	0.962963	1	1	0.97561	0.977778	0.955556	0.881579	0.431034	0.373494	0.25	0.103896		d28/d0	1	1	1	0.989247	0.961905	0.931034	0.7
d0	65	27	60	71	82	90	45	76	58	83	48	77			76	30	74	68	93	105	87	70	89	117	90	81
d28	60	1	0	0	2	2	2	9	33	52	36	69			68	0	0	0	1	4	6	21	36	75	69	93
					Hintergrund durch Schrift am Plattenboden														Hintergrund durch Schrift am Plattenboden
d0	157	142	134	147	171	118	82	62	132	129	78	101			141	146	131	138	146	96	67	92	145	114	76	119			169	-1	-1.47712	-1.95424	-2.43136	-2.90849	-3.38561	-3.86273	-4.33985	-4.81697	-5.29409	-5.77121		169	-1	-1.47712	-1.95424	-2.43136	-2.90849	-3.38561	-3.86273
d7	150	124	140	158	127	121	83	106	166	147	103	128	169		183	114	121	124	140	104	133	116	131	119	77	109	169		d7/d0	0.126761	-0.0447761	-0.0748299	0.25731	-0.0254237	-0.0121951	-0.709677	-0.257576	-0.139535	-0.320513	-0.267327		d7/d0	0.219178	0.0763359	0.101449	0.0410959	-0.0833333	-0.985075	-0.26087
d14	195	1	3	6	18	22	33	64	85	118	71	116			160	0	4	2	3	8	35	70	110	135	67	121			d14/d0	0.992958	0.977612	0.959184	0.894737	0.813559	0.597561	-0.0322581	0.356061	0.0852713	0.0897436	-0.148515		d14/d0	1	0.969466	0.985507	0.979452	0.916667	0.477612	0.23913
d0	78	34	74	97	118	93	76	67	64	70	70	62			67	34	72	94	115	139	85	75	82	111	82	67			d28/d0	1	1	0.989691	0.923729	0.946237	0.855263	0.537313	0.328125	0.0857143	0.414286	-0.258065		d28/d0	1	1	0.989362	0.973913	0.978417	0.894118	0.68
d28	95	0	0	1	9	5	11	31	43	64	41	78			89	0	0	1	3	3	9	24	54	73	66	65			170													170
d0	95	93	84	114	91	92	111	162	157	173	141	171			20	76	78	103	80	101	115	138	160	167	172	179			d7/d0	0.677419	0.0357143	0.140351	-0.296703	-0.51087	-0.486486	0.0123457	0.089172	0.0809249	-0.22695	0.526316		d7/d0	0.355263	0.307692	0.320388	-0.5375	-0.227723	-0.356522	-0.130435
d7	97	30	81	98	118	139	165	160	143	159	173	81	170		26	49	54	70	123	124	156	156	152	207	174	187	170		d14/d0	1	0.952381	0.929825	0.945055	0.945652	0.792793	0.648148	0.286624	0.017341	-0.120567	0.584795		d14/d0	0.986842	0.961538	0.941748	0.9125	0.920792	0.904348	0.637681
d14	123	0	4	8	5	5	23	57	112	170	158	71			23	1	3	6	7	8	11	50	104	168	197	165			d28/d0	1	0.953846	0.893333	0.94697	0.840909	0.534884	0.525424	-0.0597015	-0.40678	0.118644	-0.173913		d28/d0	1	0.984848	0.965517	0.948718	0.967391	0.838384	0.766234
d0	80	46	65	75	132	88	43	59	67	59	59	46			67	47	66	87	117	92	99	77	101	72	50	56
d28	59	0	3	8	7	14	20	28	71	83	52	54			83	0	1	3	6	3	16	18	65	102	73	48
												Löcher auf Platte			sehr wenig Virus
d0	87	43	75	79	120	110	125	134	163	191	187	48			13	33	55	87	117	124	151	139	143	160	195	209			171	-1	-1.47712	-1.95424	-2.43136	-2.90849	-3.38561	-3.86273	-4.33985	-4.81697	-5.29409	-5.77121		171	-1	-1.47712	-1.95424	-2.43136	-2.90849	-3.38561	-3.86273
d7	108	48	64	84	98	89	68	140	141	167	186	67	171		15	18	59	83	120	83	69	123	148	143	159	198	171		d7/d0	-0.116279	0.146667	-0.0632911	0.183333	0.190909	0.456	-0.0447761	0.134969	0.125654	0.00534759	-0.395833		d7/d0	0.454545	-0.0727273	0.045977	-0.025641	0.330645	0.543046	0.115108
d14	113	0	5	8	6	3	13	32	63	110	146	82			14	2	3	3	5	6	13	34	61	118	151	149			d14/d0	1	0.933333	0.898734	0.95	0.972727	0.896	0.761194	0.613497	0.424084	0.219251	-0.708333		d14/d0	0.939394	0.945455	0.965517	0.957265	0.951613	0.913907	0.755396
d0	57	23	54	64	79	91	82	77	80	95	101	92			38	15	45	61	86	89	86	68	71	93	67	65			d28/d0	0.956522	1	1	0.974684	0.978022	0.914634	0.87013	0.675	0.621053	0.306931	-0.0217391		d28/d0	1	1	0.983607	0.988372	0.94382	0.94186	0.838235
d28	4	1	0	0	2	2	7	10	26	36	70	94			3	0	0	1	1	5	5	11	27	44	47	77			172													172
d0	171	52	103	121	121	190	169	146	153	117	178	135			104	52	103	99	111	160	172	135	131	146	130	126			d7/d0	0.423077	0	0.190083	-0.305785	0.0789474	0.195266	0.376712	0.104575	0.393162	0.106742	0.237037		d7/d0	0.673077	0.330097	-0.242424	-0.720721	0.3375	0.436047	0.0148148
d7	210	30	103	98	158	175	136	91	137	71	159	103	172		147	17	69	123	191	106	97	133	80	91	158	162	172		d14/d0	0.961538	0.980583	0.991736	0.958678	0.968421	0.964497	0.890411	0.660131	0.282051	0.314607	0.0148148		d14/d0	1	0.970874	0.949495	0.945946	0.98125	0.94186	0.851852
d14	180	2	2	1	5	6	6	16	52	84	122	133			126	0	3	5	6	3	10	20	54	80	110	128			d28/d0	0.909091	0.966667	0.986667	0.987805	0.943925	0.974359	0.714286	0.548387	-0.0298507	0.0655738	-0.0333333		d28/d0	0.875	1	0.968254	0.946809	0.951807	0.733333	0.681159
d0	70	11	30	75	82	107	78	70	93	67	61	90			55	8	24	63	94	83	60	69	79	85	62	65
d28	68	1	1	1	1	6	2	20	42	69	57	93			84	1	0	2	5	4	16	22	39	75	73	73
												Löcher auf Platte			sehr wenig Virus
d0	169	122	129	152	134	90	108	107	118	123	140	149			147	113	145	113	110	91	95	122	123	98	143	135			173	-1	-1.47712	-1.95424	-2.43136	-2.90849	-3.38561	-3.86273	-4.33985	-4.81697	-5.29409	-5.77121		173	-1	-1.47712	-1.95424	-2.43136	-2.90849	-3.38561	-3.86273
d7	177	122	138	109	89	146	112	90	94	70	120	118	173		120	104	135	101	96	142	154	100	98	132	122	141	173		d7/d0	0	-0.0697674	0.282895	0.335821	-0.622222	-0.037037	0.158879	0.20339	0.430894	0.142857	0.208054		d7/d0	0.079646	0.0689655	0.106195	0.127273	-0.56044	-0.621053	0.180328
d14	171	5	3	6	6	12	53	80	102	126	137	135			86	0	1	3	7	13	30	71	111	68	106	121			d14/d0	0.959016	0.976744	0.960526	0.955224	0.866667	0.509259	0.252336	0.135593	-0.0243902	0.0214286	0.0939597		d14/d0	1	0.993103	0.973451	0.936364	0.857143	0.684211	0.418033
d0	72	20	50	58	87	46	65	64	56	78	80	93			83	21	65	61	64	52	63	54	40	71	84	74			d28/d0	1	0.98	0.913793	0.988506	0.869565	0.815385	0.71875	0.160714	0.192308	0.0125	0.215054		d28/d0	1	0.984615	0.983607	0.953125	0.903846	0.650794	0.407407
d28	70	0	1	5	1	6	12	18	47	63	79	73			65	0	1	1	3	5	22	32	49	46	84	56			174													174
d0	24	56	62	35	46	65	79	41	22	32	60	47			57	48	64	56	40	30	38	18	42	29	28	40			d7/d0	0.571429	0.564516	-0.371429	0.369565	0	0.683544	-0.414634	-1.63636	-0.71875	0.116667	0		d7/d0	0.6875	0.28125	0.392857	-0.475	-0.0666667	-0.315789	-0.388889
d7	4	24	27	48	29	65	25	58	58	55	53	47	174		43	15	46	34	59	32	50	25	57	76	17	33	174		d14/d0	0.928571	0.967742	0.971429	0.934783	0.907692	0.835443	0.121951	-0.590909	-0.46875	-0.283333	0.191489		d14/d0	1	0.96875	0.946429	0.875	0.766667	0.210526	0.833333
d14	55	4	2	1	3	6	13	36	35	47	77	38			51	0	2	3	5	7	30	3	53	41	31	32			d28/d0	0.931034	0.953488	0.95082	0.878049	0.905405	0.339286	0.147541	-0.613636	-0.191781	0.025641	-0.0769231		d28/d0	1	1	0.957746	0.955224	0.653846	0.351852	-0.1
d0	54	29	43	61	82	74	56	61	44	73	78	78			79	24	45	71	67	52	54	60	64	74	77	91													kontrolliert am 04.04.2020
d28	57	2	2	3	10	7	37	52	71	87	76	84			63	0	0	3	3	18	35	66	48	67	90	71
overall mean NSC	100.796							wemig Virus
Long term vaccinees																													VirNeutr d#/neg control Platte I													VirNeutr d#/neg control Platte II
	0	-1	-1.47712	-1.95424	-2.43136	-2.90849	-3.38561	-3.86273	-4.33985	-4.81697	-5.29409	-5.77121			0	-1	-1.47712	-1.95424	-2.43136	-2.90849	-3.38561	-3.86273	-4.33985	-4.81697	-5.29409	-5.77121				-1	-1.47712	-1.95424	-2.43136	-2.90849	-3.38561	-3.86273	-4.33985	-4.81697	-5.29409	-5.77121			-1	-1.47712	-1.95424	-2.43136	-2.90849	-3.38561	-3.86273
neg control	257	149	214	207	212	225	201	210	204	235	218	169	67-2018		161	72	116	156	129	101	117	65	117	141	144	139	67-2018		1	0.986577	1	0.980676	0.882075	0.795556	0.61194	0.457143	0.294118	0.323404	0.266055	0.218935		1	0.986111	0.965517	0.974359	0.868217	0.673267	0.452991	-0.615385
1	164	2	0	4	25	46	78	114	144	159	160	132	67-2018		113	1	4	4	17	33	64	105	121	154	150	118	67-2018
neg control	145	85	126	145	126	165	157	125	119	128	121	108	15-2019		148	88	138	147	92	142	129	132	85	133	130	104	15-2019		2	0.976471	0.952381	0.882759	0.65873	0.557576	0.33121	0.472	0.184874	-0.1875	-0.0495868	0.037037		2	0.988636	0.949275	0.884354	0.652174	0.542254	0.248062	0.030303
2	150	2	6	17	43	73	105	66	97	152	127	104	15-2019		84	1	7	17	32	65	97	128	108	153	147	112	15-2019
neg control	145	85	126	145	126	165	157	125	119	128	121	108	15-2019		148	88	138	147	92	142	129	132	85	133	130	104	15-2019		3	0.964706	0.97619	0.951724	0.936508	0.866667	0.77707	0.408	0.184874	0.148438	-0.247934	0.0185185		3	0.988636	0.985507	0.965986	0.847826	0.873239	0.620155	0.333333
3	157	3	3	7	8	22	35	74	97	109	151	106	15-2019		140	1	2	5	14	18	49	88	108	120	152	102	15-2019
neg control	257	149	214	207	212	225	201	210	204	235	218	169	67-2018		161	72	116	156	129	101	117	65	117	141	144	139	67-2018		4	0.993289	0.995327	0.980676	0.929245	0.84	0.587065	0.395238	0.377451	0.306383	0.233945	0.142012		4	0.972222	0.982759	0.955128	0.914729	0.653465	0.34188	-0.738462
4	123	1	1	4	15	36	83	127	127	163	167	145	67-2018		164	2	2	7	11	35	77	113	136	180	166	157	67-2018
neg control	257	149	214	207	212	225	201	210	204	235	218	169	67-2018		161	72	116	156	129	101	117	65	117	141	144	139	67-2018		5	0.986577	0.985981	0.903382	0.735849	0.475556	0.0945274	0.104762	0.0490196	0.0425532	-0.0733945	-0.343195		5	0.972222	0.982759	0.929487	0.728682	0.336634	0.247863	-0.769231
5	169	2	3	20	56	118	182	188	194	225	234	227	67-2018		151	2	2	11	35	67	88	115	136	185	188	81	67-2018
neg control	257	149	214	207	212	225	201	210	204	235	218	169	67-2018		161	72	116	156	129	101	117	65	117	141	144	139	67-2018		6	1	0.995327	0.971014	0.929245	0.768889	0.487562	0.371429	0.127451	-0.0553191	0.00458716	-0.35503		6	1	0.991379	0.980769	0.937984	0.693069	0.512821	-0.276923
6	253	0	1	6	15	52	103	132	178	248	217	229	67-2018		144	0	1	3	8	31	57	83	119	163	170	124	67-2018
neg control	257	149	214	207	212	225	201	210	204	235	218	169	67-2018		161	72	116	156	129	101	117	65	117	141	144	139	67-2018		7	0.993289	1	0.966184	0.943396	0.804444	0.567164	0.47619	0.372549	0.421277	0.146789	0.224852		7	1	1	0.961538	0.914729	0.673267	0.128205	-0.569231
7	168	1	0	7	12	44	87	110	128	136	186	131	67-2018		192	0	0	6	11	33	102	102	103	84	148	118	67-2018
neg control	101	60	60	74	89	60	76	52	52	61	55	66	10-2019.		81	80	82	66	72	77	99	79	84	48	56	68	10-2019.		8	0.95	0.916667	0.810811	0.842697	0.666667	0.289474	-0.153846	-0.538462	-0.196721	-0.127273	-0.0606061		8	0.9875	0.926829	0.863636	0.833333	0.675325	0.424242	0.177215
8	94	3	5	14	14	20	54	60	80	73	62	70	10-2019.		78	1	6	9	12	25	57	65	59	65	65	77	10-2019.
neg control	101	60	60	74	89	60	76	52	52	61	55	66	10-2019.		81	80	82	66	72	77	99	79	84	48	56	68	10-2019.		9	1	1	0.932432	0.876404	0.7	0.434211	-0.0769231	0.0192308	-0.196721	-0.218182	0.106061		9	0.9875	0.963415	0.954545	0.861111	0.675325	0.292929	0.253165
9	83	0	0	5	11	18	43	56	51	73	67	59	10-2019.		94	1	3	3	10	25	70	59	64	49	52	86	10-2019.
neg control	101	60	60	74	89	60	76	52	52	61	55	66	10-2019.		81	80	82	66	72	77	99	79	84	48	56	68	10-2019.		10	0.983333	0.966667	0.945946	0.842697	0.216667	0.144737	-0.269231	-0.384615	0.0983607	0	0.378788		10	1	0.97561	0.984848	0.819444	0.675325	0.181818	0.455696
10	113	1	2	4	14	47	65	66	72	55	55	41	10-2019.		82	0	2	1	13	25	81	43	49	76	56	61	10-2019.
neg control	101	60	60	74	89	60	76	52	52	61	55	66	10-2019.		81	80	82	66	72	77	99	79	84	48	56	68	10-2019.		11	0.983333	0.916667	0.905405	0.88764	0.583333	0.434211	0.153846	-0.0384615	0.229508	-0.2	0.424242		11	0.9625	0.902439	0.924242	0.819444	0.714286	0.59596	0.303797
11	73	1	5	7	10	25	43	44	54	47	66	38	10-2019.		92	3	8	5	13	22	40	55	44	62	79	99	10-2019.
neg control	101	60	60	74	89	60	76	52	52	61	55	66	10-2019.		81	80	82	66	72	77	99	79	84	48	56	68	10-2019.		12	0.933333	0.933333	0.959459	0.808989	0.683333	0.486842	-0.134615	0.230769	0.131148	-0.745455	0.0909091		12	0.9875	0.914634	0.924242	0.972222	0.662338	0.575758	0.291139
12	84	4	4	3	17	19	39	59	40	53	96	60	10-2019.		93	1	7	5	2	26	42	56	66	60	66	90	10-2019.
neg control	145	85	126	145	126	165	157	125	119	128	121	108	15-2019		148	88	138	147	92	142	129	132	85	133	130	104	15-2019		13	1	0.992063	0.951724	0.896825	0.654545	0.464968	0.376	-0.0168067	-0.273438	-0.00826446	-0.0277778		13	1	0.971014	0.979592	0.858696	0.65493	0.27907	0.174242
13	136	0	1	7	13	57	84	78	121	163	122	111	15-2019		128	0	4	3	13	49	93	109	121	117	144	96	15-2019
neg control	145	85	126	145	126	165	157	125	119	128	121	108	15-2019		148	88	138	147	92	142	129	132	85	133	130	104	15-2019		14	1	1	0.97931	0.984127	0.975758	0.949045	0.744	0.394958	0.5625	0.0578512	0.0462963		14	1	1	0.986395	0.98913	0.985915	0.875969	0.734848
14	176	0	0	3	2	4	8	32	72	56	114	103	15-2019		142	0	0	2	1	2	16	35	81	86	124	114	15-2019
neg control	145	85	126	145	126	165	157	125	119	128	121	108	15-2019		148	88	138	147	92	142	129	132	85	133	130	104	15-2019		15	1	0.992063	1	0.984127	0.89697	0.751592	0.368	0	-0.140625	-0.173554	0.0555556		15	1	1	0.993197	0.978261	0.915493	0.651163	0.363636
15	176	0	1	0	2	17	39	79	119	146	142	102	15-2019		109	0	0	1	2	12	45	84	102	138	125	113	15-2019												kontrolliert 07.06.2020
		nicht zählbar (Hintergrund)									kontrolliert 05.06.2020														kontrolliert 05.06.2020
Rest long term vaccinees:
	0	-1	-1.47712	-1.95424	-2.43136	-2.90849	-3.38561	-3.86273	-4.33985	-4.81697	-5.29409	-5.77121			0	-1	-1.47712	-1.95424	-2.43136	-2.90849	-3.38561	-3.86273	-4.33985	-4.81697	-5.29409	-5.77121
neg control	257	149	214	207	212	225	201	210	204	235	218	169	67-2018		161	72	116	156	129	101	117	65	117	141	144	139	67-2018		2	0.959732	0.962617	0.869565	0.632075	0.48	0.174129	0.42381	0.279412	0.119149	0.215596	0.295858		2	0.958333	0.948276	0.839744	0.511628	-0.158416	0.017094	-0.8
2	128	6	8	27	78	117	166	121	147	207	171	119	67-2018		134	3	6	25	63	117	115	117	125	181	150	136	67-2018
neg control	85	56	95	69	89	100	86	75	50	52	61	29	65-2018		73	55	72	98	69	73	63	85	64	55	41	27	65-2018		3	1	0.978947	0.956522	0.955056	0.9	0.72093	0.32	-0.5	-0.288462	-0.0983607	-1.03448		3	0.981818	0.972222	0.959184	0.985507	0.849315	0.619048	0.517647
3	72	0	2	3	4	10	24	51	75	67	67	59	65-2018		67	1	2	4	1	11	24	41	51	57	68	50	65-2018
neg control	257	149	214	207	212	225	201	210	204	235	218	169	67-2018		161	72	116	156	129	101	117	65	117	141	144	139	67-2018		3	0.979866	0.971963	0.956522	0.95283	0.866667	0.731343	0.533333	0.259804	0.412766	0.334862	0.674556		3	0.944444	0.982759	0.942308	0.891473	0.772277	0.410256	-0.815385
3	141	3	6	9	10	30	54	98	151	138	145	55	67-2018		132	4	2	9	14	23	69	118	116	154	170	160	67-2018
neg control	85	56	95	69	89	100	86	75	50	52	61	29	65-2018		73	55	72	98	69	73	63	85	64	55	41	27	65-2018		4	1	0.989474	0.971014	0.898876	0.93	0.546512	0.0266667	-0.78	-0.596154	-0.229508	-0.862069		4	1	1	1	0.884058	0.808219	0.47619	0.235294
4	98	0	1	2	9	7	39	73	89	83	75	54	65-2018		68	0	0	0	8	14	33	65	43	81	46	60	65-2018
neg control	85	56	95	69	89	100	86	75	50	52	61	29	65-2018		73	55	72	98	69	73	63	85	64	55	41	27	65-2018		7	1	0.989474	0.971014	0.876404	0.84	0.465116	0.186667	-0.46	-0.115385	-0.0327869	0.0344828		7	1	0.986111	0.969388	0.884058	0.671233	0.365079	0.211765
7	101	0	1	2	11	16	46	61	73	58	63	28	65-2018		84	0	1	3	8	24	40	67	72	49	81	25	65-2018												kontrolliert 07.06.2020
											kontrolliert 05.06.2020														kontrolliert 05.06.2020
[truncated: 437 more columns]

## Sheet: FluoRNT  LL 142-174
Venus+ aus lebenden Zellen		-1	-1.47712	-1.95424	-2.43136	-2.90849	-3.38561	-3.86273	-4.33985	-4.81697	-5.29409				-1	-1.47712	-1.95424	-2.43136	-2.90849	-3.38561	-3.86273	-4.33985	-4.81697	-5.29409
	0	10	30	90	270	810	2430	7290	21870	65610	196830			0	10	30	90	270	810	2430	7290	21870	65610	196830			VirNeutr d#/d0 Platte I												VirNeutr d#/d0 Platte II
V0=day 0	0.446	0.425	0.432	0.446	0.434	0.457	0.456	0.421	0.337	0.394	0.415			0.471	0.435	0.468	0.468	0.452	0.497	0.495	0.403	0.396	0.391	0.393			142	-1	-1.47712	-1.95424	-2.43136	-2.90849	-3.38561	-3.86273	-4.33985	-4.81697	-5.29409		142	-1	-1.47712	-1.95424	-2.43136	-2.90849	-3.38561	-3.86273	-4.33985	-4.81697	-5.29409
V2 = day7												142													142		d7/d0												d7/d0
V3=day14	0.451	0.0091	0.016	0.0319	0.0818	0.235	0.337	0.417	0.429	0.429	0.429			0.429	0.0085	0.0126	0.0344	0.0812	0.21	0.333	0.409	0.401	0.394	0.424			d14/d0	0.978588	0.962963	0.928475	0.811521	0.485777	0.260965	0.00950119	-0.272997	-0.0888325	-0.0337349		d14/d0	0.98046	0.973077	0.926496	0.820354	0.577465	0.327273	-0.0148883	-0.0126263	-0.00767263	-0.0788804
V4=day28	0.382	0.006	0.0098	0.0142	0.024	0.0661	0.184	0.326	0.343	0.412	0.406			0.396	0.0061	0.0104	0.0125	0.026	0.0708	0.196	0.31	0.422	0.489	0.391			d28/d0	0.985882	0.977315	0.968161	0.9447	0.855361	0.596491	0.225653	-0.0178042	-0.0456853	0.0216867		d28/d0	0.985977	0.977778	0.973291	0.942478	0.857545	0.60404	0.230769	-0.0656566	-0.250639	0.00508906
V0=day 0	0.435	0.306	0.373	0.409	0.391	0.451	0.434	0.41	0.361	0.457	0.367			0.459	0.307	0.408	0.437	0.452	0.481	0.482	0.459	0.457	0.447	0.458			143	-1	-1.47712	-1.95424	-2.43136	-2.90849	-3.38561	-3.86273	-4.33985	-4.81697	-5.29409		143
V2 = day7												143													143		d7/d0												d7/d0
V3=day14	0.418	0.0071	0.01	0.0164	0.0367	0.0968	0.233	0.366	0.424	0.467	0.425			0.464	0.0028	0.007	0.0185	0.0407	0.0903	0.181	0.299	0.417	0.421	0.46			d14/d0	0.976797	0.97319	0.959902	0.906138	0.785366	0.463134	0.107317	-0.174515	-0.0218818	-0.158038		d14/d0	0.990879	0.982843	0.957666	0.909956	0.812266	0.624481	0.348584	0.0875274	0.0581655	-0.00436681
V4=day28	0.345	0.0059	0.0089	0.0156	0.0389	0.0832	0.223	0.341	0.401	0.382	0.434			0.324	0.0051	0.0073	0.0168	0.0336	0.0904	0.223	0.337	0.396	0.438	0.454			d28/d0	0.980719	0.976139	0.961858	0.900512	0.815521	0.486175	0.168293	-0.110803	0.164114	-0.182561		d28/d0	0.983388	0.982108	0.961556	0.925664	0.812058	0.537344	0.265795	0.133479	0.0201342	0.00873362
V0=day 0	0.433	0.28	0.404	0.396	0.412	0.343	0.406	0.408	0.397	0.403	0.372			0.484	0.329	0.414	0.423	0.422	0.467	0.445	0.433	0.451	0.35	0.316			144	-1	-1.47712	-1.95424	-2.43136	-2.90849	-3.38561	-3.86273	-4.33985	-4.81697	-5.29409		144	-1	-1.47712	-1.95424	-2.43136	-2.90849	-3.38561	-3.86273	-4.33985	-4.81697	-5.29409
V2 = day7												144													144		d7/d0												d7/d0
V3=day14	0.424	0.0057	0.0118	0.0194	0.0391	0.0975	0.2	0.311	0.295	0.4	0.397			0.469	0.0065	0.0143	0.0169	0.0481	0.0944	0.22	0.295	0.378	0.42	0.432			d14/d0	0.979643	0.970792	0.95101	0.905097	0.715743	0.507389	0.237745	0.256927	0.00744417	-0.0672043		d14/d0	0.980243	0.965459	0.960047	0.886019	0.797859	0.505618	0.318707	0.161863	-0.2	-0.367089
V4=day28	0.418	0.006	0.0067	0.009	0.0141	0.0233	0.0551	0.129	0.263	0.333	0.404			0.417	0.0042	0.0076	0.008	0.0125	0.025	0.0546	0.137	0.277	0.373	0.352			d28/d0	0.978571	0.983416	0.977273	0.965777	0.93207	0.864286	0.683824	0.337531	0.173697	-0.0860215		d28/d0	0.987234	0.981643	0.981087	0.970379	0.946467	0.877303	0.683603	0.385809	-0.0657143	-0.113924
V0=day 0	0.425	0.303	0.363	0.407	0.411	0.403	0.423	0.41	0.362	0.415	0.365			0.458	0.308	0.418	0.422	0.464	0.452	0.49	0.439	0.455	0.46	0.418			145	-1	-1.47712	-1.95424	-2.43136	-2.90849	-3.38561	-3.86273	-4.33985	-4.81697	-5.29409		145
V2 = day7												145													145		d7/d0												d7/d0
V3=day14	0.428	0.0043	0.0081	0.0104	0.0232	0.0446	0.122	0.287	0.355	0.423	0.44			0.425	0.005	0.0058	0.0111	0.0192	0.0367	0.121	0.285	0.371	0.444	0.392			d14/d0	0.985809	0.977686	0.974447	0.943552	0.88933	0.711584	0.3	0.019337	-0.0192771	-0.205479		d14/d0	0.983766	0.986124	0.973697	0.958621	0.918805	0.753061	0.350797	0.184615	0.0347826	0.062201
V4=day28	0.397	0.0034	0.0044	0.0078	0.0129	0.0281	0.0769	0.208	0.302	0.372	0.348			0.349	0.0027	0.0037	0.0071	0.0108	0.0285	0.0785	0.212	0.328	0.377	0.376			d28/d0	0.988779	0.987879	0.980835	0.968613	0.930273	0.818203	0.492683	0.165746	0.103614	0.0465753		d28/d0	0.991234	0.991148	0.983175	0.976724	0.936947	0.839796	0.517084	0.279121	0.180435	0.100478
V0=day 0	0.42	0.129	0.253	0.285	0.378	0.415	0.446	0.439	0.427	0.461	0.433			0.425	0.135	0.25	0.309	0.431	0.445	0.468	0.493	0.469	0.449	0.46			146	-1	-1.47712	-1.95424	-2.43136	-2.90849	-3.38561	-3.86273	-4.33985	-4.81697	-5.29409		146	-1	-1.47712	-1.95424	-2.43136	-2.90849	-3.38561	-3.86273	-4.33985	-4.81697	-5.29409
V2 = day7												146													146		d7/d0												d7/d0
V3=day14	0.43	0.007	0.0106	0.0158	0.0263	0.0726	0.214	0.382	0.423	0.457	0.5			0.435	0.0093	0.0113	0.0148	0.0252	0.0719	0.235	0.373	0.444	0.432	0.469			d14/d0	0.945736	0.958103	0.944561	0.930423	0.82506	0.520179	0.129841	0.00936768	0.00867679	-0.154734		d14/d0	0.931111	0.9548	0.952104	0.941531	0.838427	0.497863	0.243408	0.0533049	0.0378619	-0.0195652
V4=day28	0.414	0.0058	0.0078	0.0093	0.0161	0.0381	0.126	0.262	0.373	0.424	0.449			0.338	0.0058	0.0086	0.0109	0.0189	0.0381	0.127	0.278	0.407	0.42	0.463			d28/d0	0.955039	0.96917	0.967368	0.957407	0.908193	0.717489	0.403189	0.126464	0.0802603	-0.0369515		d28/d0	0.957037	0.9656	0.964725	0.956148	0.914382	0.728632	0.436105	0.132196	0.064588	-0.00652174
V0=day 0	0.391	0.338	0.368	0.398	0.427	0.415	0.429	0.42	0.437	0.419	0.431			0.388	0.351	0.383	0.386	0.415	0.393	0.413	0.396	0.485	0.437	0.44			147	-1	-1.47712	-1.95424	-2.43136	-2.90849	-3.38561	-3.86273	-4.33985	-4.81697	-5.29409		147
V2 = day7												147													147		d7/d0												d7/d0
V3=day14	0.407	0.0033	0.0083	0.0141	0.0333	0.0933	0.247	0.315	0.393	0.415	0.474			0.44	0.0033	0.0065	0.0146	0.0332	0.103	0.193	0.365	0.42	0.491	0.456			d14/d0	0.990237	0.977446	0.964573	0.922014	0.775181	0.424242	0.25	0.100686	0.00954654	-0.099768		d14/d0	0.990598	0.983029	0.962176	0.92	0.737913	0.532688	0.0782828	0.134021	-0.12357	-0.0363636
V4=day28	0.424	0.0025	0.0046	0.0109	0.0274	0.0772	0.234	0.348	0.408	0.341	0.414			0.394	0.0021	0.005	0.0119	0.0285	0.0882	0.222	0.317	0.392	0.406	0.399			d28/d0	0.992604	0.9875	0.972613	0.935831	0.813976	0.454545	0.171429	0.0663616	0.186158	0.0394432		d28/d0	0.994017	0.986945	0.969171	0.931325	0.775573	0.46247	0.199495	0.191753	0.0709382	0.0931818
V0=day 0	0.426	0.286	0.374	0.382	0.459	0.443	0.447	0.457	0.399	0.482	0.455			0.436	0.284	0.411	0.431	0.474	0.446	0.465	0.467	0.356	0.511	0.518			148	-1	-1.47712	-1.95424	-2.43136	-2.90849	-3.38561	-3.86273	-4.33985	-4.81697	-5.29409		148	-1	-1.47712	-1.95424	-2.43136	-2.90849	-3.38561	-3.86273	-4.33985	-4.81697	-5.29409
V2 = day7												148													148		d7/d0												d7/d0
V3=day14	0.418	0.0057	0.0106	0.0154	0.0292	0.0515	0.0907	0.209	0.329	0.474	0.463			0.432	0.0043	0.0075	0.0151	0.0276	0.0471	0.102	0.204	0.354	0.444	0.485			d14/d0	0.98007	0.971658	0.959686	0.936383	0.883747	0.797092	0.54267	0.175439	0.0165975	-0.0175824		d14/d0	0.984859	0.981752	0.964965	0.941772	0.894395	0.780645	0.563169	0.00561798	0.131115	0.0637066
V4=day28	0.382	0.0027	0.0062	0.0144	0.0246	0.0494	0.107	0.232	0.322	0.392	0.379			0.34	0.0037	0.0058	0.0092	0.0258	0.0537	0.107	0.218	0.349	0.335	0.312			d28/d0	0.990559	0.983422	0.962304	0.946405	0.888488	0.760626	0.492341	0.192982	0.186722	0.167033		d28/d0	0.986972	0.985888	0.978654	0.94557	0.879596	0.769892	0.533191	0.0196629	0.344423	0.397683
V0=day 0	0.402	0.184	0.328	0.406	0.435	0.336	0.444	0.457	0.41	0.423	0.433			0.392	0.184	0.329	0.368	0.391	0.338	0.436	0.396	0.397	0.437	0.394			149	-1	-1.47712	-1.95424	-2.43136	-2.90849	-3.38561	-3.86273	-4.33985	-4.81697	-5.29409		149
V2 = day7												149													149		d7/d0												d7/d0
V3=day14	0.393	0.0018	0.0034	0.0095	0.0214	0.0687	0.175	0.293	0.334	0.376	0.405			0.406	0.0015	0.0036	0.0104	0.0232	0.0643	0.168	0.291	0.324	0.395	0.397			d14/d0	0.990217	0.989634	0.976601	0.950805	0.795536	0.605856	0.358862	0.185366	0.111111	0.0646651		d14/d0	0.991848	0.989058	0.971739	0.940665	0.809763	0.614679	0.265152	0.183879	0.0961098	-0.00761421
V4=day28	0.329	0.0015	0.0037	0.0075	0.0209	0.0518	0.151	0.279	0.338	0.372	0.35			0.315	0.002	0.0048	0.0081	0.0169	0.0469	0.162	0.276	0.388	0.407	0.405			d28/d0	0.991848	0.98872	0.981527	0.951954	0.845833	0.65991	0.389497	0.17561	0.120567	0.191686		d28/d0	0.98913	0.98541	0.977989	0.956777	0.861243	0.62844	0.30303	0.02267	0.0686499	-0.0279188
V0=day 0	0.402	0.354	0.379	0.379	0.396	0.408	0.403	0.308	0.332	0.32	0.394			0.413	0.358	0.361	0.362	0.357	0.381	0.35	0.35	0.384	0.379	0.434			150	-1	-1.47712	-1.95424	-2.43136	-2.90849	-3.38561	-3.86273	-4.33985	-4.81697	-5.29409		150	-1	-1.47712	-1.95424	-2.43136	-2.90849	-3.38561	-3.86273	-4.33985	-4.81697	-5.29409
V2 = day7												150													150		d7/d0												d7/d0
V3=day14	0.433	0.0039	0.0096	0.0232	0.0588	0.179	0.297	0.252	0.266	0.339	0.327			0.391	0.0042	0.01	0.0224	0.0603	0.153	0.309	0.353	0.366	0.364	0.335			d14/d0	0.988983	0.97467	0.938786	0.851515	0.561275	0.263027	0.181818	0.198795	-0.059375	0.170051		d14/d0	0.988268	0.972299	0.938122	0.831092	0.598425	0.117143	-0.00857143	0.046875	0.0395778	0.228111
V4=day28	0.403	0.0016	0.0032	0.0062	0.0162	0.0276	0.0763	0.236	0.282	0.318	0.276			0.313	0.002	0.0041	0.0063	0.0117	0.0304	0.0847	0.226	0.313	0.312	0.348			d28/d0	0.99548	0.991557	0.983641	0.959091	0.932353	0.81067	0.233766	0.150602	0.00625	0.299492		d28/d0	0.994413	0.988643	0.982597	0.967227	0.92021	0.758	0.354286	0.184896	0.176781	0.198157
V0=day 0	0.42	0.345	0.369	0.363	0.383	0.399	0.363	0.361	0.404	0.397	0.478			0.389	0.333	0.394	0.375	0.417	0.409	0.367	0.41	0.41	0.41	0.423			151	-1	-1.47712	-1.95424	-2.43136	-2.90849	-3.38561	-3.86273	-4.33985	-4.81697	-5.29409		151
V2 = day7												151													151		d7/d0												d7/d0
V3=day14	0.402	0.0031	0.0076	0.0163	0.0396	0.0992	0.216	0.34	0.384	0.394	0.355			0.411	0.0038	0.0078	0.0166	0.0378	0.101	0.181	0.308	0.337	0.421	0.451			d14/d0	0.991014	0.979404	0.955096	0.896606	0.751378	0.404959	0.0581717	0.049505	0.00755668	0.257322		d14/d0	0.988589	0.980203	0.955733	0.909353	0.753056	0.506812	0.24878	0.178049	-0.0268293	-0.0661939
V4=day28	0.378	0.0019	0.0039	0.0058	0.0138	0.0244	0.0586	0.146	0.254	0.354	0.383			0.273	0.0019	0.0048	0.0087	0.0133	0.029	0.0689	0.166	0.288	0.371	0.39			d28/d0	0.994493	0.989431	0.984022	0.963969	0.938847	0.838567	0.595568	0.371287	0.108312	0.198745		d28/d0	0.994294	0.987817	0.9768	0.968106	0.929095	0.812262	0.595122	0.297561	0.095122	0.0780142
V0=day 0	0.391	0.173	0.27	0.308	0.361	0.37	0.354	0.389	0.345	0.402	0.378			0.41	0.162	0.242	0.319	0.377	0.402	0.409	0.423	0.396	0.409	0.339			152	-1	-1.47712	-1.95424	-2.43136	-2.90849	-3.38561	-3.86273	-4.33985	-4.81697	-5.29409		152	-1	-1.47712	-1.95424	-2.43136	-2.90849	-3.38561	-3.86273	-4.33985	-4.81697	-5.29409
V2 = day7												152													152		d7/d0												d7/d0
V3=day14	0.37	0.0025	0.0073	0.016	0.0453	0.152	0.255	0.327	0.294	0.249	0.367			0.37	0.0027	0.0067	0.0162	0.0401	0.143	0.253	0.328	0.323	0.342	0.368			d14/d0	0.985549	0.972963	0.948052	0.874515	0.589189	0.279661	0.159383	0.147826	0.380597	0.0291005		d14/d0	0.983333	0.972314	0.949216	0.893634	0.644279	0.381418	0.224586	0.184343	0.163814	-0.0855457
V4=day28	0.407	0.003	0.006	0.0167	0.0546	0.153	0.301	0.326	0.351	0.357	0.35			0.252	0.0033	0.0072	0.0159	0.0514	0.167	0.277	0.361	0.356	0.318	0.358			d28/d0	0.982659	0.977778	0.945779	0.848753	0.586486	0.149718	0.161954	-0.0173913	0.11194	0.0740741		d28/d0	0.97963	0.970248	0.950157	0.86366	0.584577	0.322738	0.146572	0.10101	0.222494	-0.0560472
V0=day 0	0.391	0.281	0.304	0.35	0.376	0.363	0.345	0.376	0.295	0.334	0.329			0.394	0.291	0.335	0.372	0.36	0.373	0.39	0.405	0.369	0.342	0.383			153	-1	-1.47712	-1.95424	-2.43136	-2.90849	-3.38561	-3.86273	-4.33985	-4.81697	-5.29409		153
V2 = day7												153													153		d7/d0												d7/d0
V3=day14	0.384	0.0038	0.0044	0.0105	0.0265	0.0742	0.17	0.265	0.34	0.362	0.434			0.419	0.0029	0.0072	0.0117	0.021	0.0667	0.169	0.294	0.237	0.363	0.392			d14/d0	0.986477	0.985526	0.97	0.929521	0.795592	0.507246	0.295213	-0.152542	-0.0838323	-0.319149		d14/d0	0.990034	0.978507	0.968548	0.941667	0.82118	0.566667	0.274074	0.357724	-0.0614035	-0.0234987
V4=day28	0.419	0.0019	0.0036	0.0069	0.0095	0.022	0.0536	0.128	0.274	0.331	0.346			0.414	0.0023	0.0032	0.006	0.0133	0.0279	0.0501	0.15	0.248	0.324	0.322			d28/d0	0.993238	0.988158	0.980286	0.974734	0.939394	0.844638	0.659574	0.0711864	0.00898204	-0.0516717		d28/d0	0.992096	0.990448	0.983871	0.963056	0.925201	0.871538	0.62963	0.327913	0.0526316	0.159269
V0=day 0	0.355	0.217	0.292	0.305	0.326	0.334	0.29	0.286	0.313	0.336	0.31			0.375	0.22	0.294	0.318	0.328	0.297	0.218	0.331	0.31	0.328	0.323			154	-1	-1.47712	-1.95424	-2.43136	-2.90849	-3.38561	-3.86273	-4.33985	-4.81697	-5.29409		154	-1	-1.47712	-1.95424	-2.43136	-2.90849	-3.38561	-3.86273	-4.33985	-4.81697	-5.29409
V2 = day7												154													154		d7/d0												d7/d0
V3=day14	0.316	0.002	0.0041	0.0075	0.0166	0.0368	0.113	0.241	0.255	0.271	0.287			0.379	0.0025	0.0049	0.0074	0.0139	0.0361	0.105	0.245	0.293	0.304	0.253			d14/d0	0.990783	0.985959	0.97541	0.94908	0.88982	0.610345	0.157343	0.185304	0.193452	0.0741935		d14/d0	0.988636	0.983333	0.97673	0.957622	0.878451	0.518349	0.259819	0.0548387	0.0731707	0.216718
V4=day28	0.365	0.0015	0.0023	0.0043	0.0076	0.0193	0.0527	0.159	0.259	0.316	0.345			0.268	0.00062	0.0037	0.0034	0.0074	0.0188	0.0569	0.158	0.234	0.242	0.286			d28/d0	0.993088	0.992123	0.985902	0.976687	0.942216	0.818276	0.444056	0.172524	0.0595238	-0.112903		d28/d0	0.997182	0.987415	0.989308	0.977439	0.9367	0.738991	0.522659	0.245161	0.262195	0.114551
V0=day 0	0.28	0.241	0.275	0.267	0.3	0.327	0.312	0.321	0.315	0.3	0.346			0.349	0.228	0.276	0.227	0.323	0.321	0.299	0.265	0.27	0.273	0.314			155	-1	-1.47712	-1.95424	-2.43136	-2.90849	-3.38561	-3.86273	-4.33985	-4.81697	-5.29409		155
V2 = day7												155													155		d7/d0												d7/d0
V3=day14	0.356	0.0019	0.005	0.0097	0.021	0.0631	0.162	0.241	0.29	0.262	0.29			0.373	0.0036	0.0069	0.0091	0.0218	0.0618	0.164	0.202	0.27	0.281	0.321			d14/d0	0.992116	0.981818	0.96367	0.93	0.807034	0.480769	0.249221	0.0793651	0.126667	0.16185		d14/d0	0.984211	0.975	0.959912	0.932508	0.807477	0.451505	0.237736	0	-0.029304	-0.022293
V4=day28	0.365	0.0021	0.0023	0.0065	0.0103	0.0301	0.093	0.21	0.263	0.253	0.321			0.357	0.0021	0.0039	0.0055	0.0106	0.0298	0.106	0.206	0.303	0.333	0.347			d28/d0	0.991286	0.991636	0.975655	0.965667	0.907951	0.701923	0.345794	0.165079	0.156667	0.0722543		d28/d0	0.990789	0.98587	0.975771	0.967183	0.907165	0.645485	0.222642	-0.122222	-0.21978	-0.105096
V0=day 0	0.166	0.165	0.34	0.441	0.456	0.493	0.525	0.505	0.482	0.508	0.476			0.428	0.172	0.328	0.489	0.516	0.557	0.595	0.58	0.561	0.576	0.528			156	-1	-1.47712	-1.95424	-2.43136	-2.90849	-3.38561	-3.86273	-4.33985	-4.81697	-5.29409		156	-1	-1.47712	-1.95424	-2.43136	-2.90849	-3.38561	-3.86273	-4.33985	-4.81697	-5.29409
V2 = day7												156													156		d7/d0												d7/d0
V3=day14	0.423	0.0021	0.0054	0.0086	0.0242	0.0551	0.165	0.303	0.439	0.508	0.513			0.429	0.0019	0.0066	0.0095	0.0192	0.054	0.158	0.33	0.45	0.515	0.502			d14/d0	0.987273	0.984118	0.980499	0.94693	0.888235	0.685714	0.4	0.0892116	0	-0.0777311		d14/d0	0.988953	0.979878	0.980573	0.962791	0.903052	0.734454	0.431034	0.197861	0.105903	0.0492424
V4=day28	0.341	0.0016	0.0021	0.0048	0.0092	0.0305	0.0848	0.229	0.359	0.441	0.442			0.248	0.0011	0.0027	0.0055	0.0092	0.0261	0.0691	0.221	0.333	0.443	0.417			d28/d0	0.990303	0.993824	0.989116	0.979825	0.938134	0.838476	0.546535	0.255187	0.13189	0.0714286		d28/d0	0.993605	0.991768	0.988753	0.982171	0.953142	0.883866	0.618966	0.406417	0.230903	0.210227
V0=day 0	0.319	0.307	0.439	0.445	0.476	0.454	0.458	0.463	0.46	0.464	0.443			0.411	0.31	0.463	0.472	0.506	0.515	0.518	0.531	0.491	0.531	0.537			157	-1	-1.47712	-1.95424	-2.43136	-2.90849	-3.38561	-3.86273	-4.33985	-4.81697	-5.29409		157
V2 = day7												157													157		d7/d0												d7/d0
V3=day14	0.415	0.0037	0.0104	0.016	0.027	0.0946	0.252	0.401	0.46	0.486	0.528			0.413	0.0035	0.0067	0.0129	0.0369	0.0962	0.237	0.403	0.493	0.524	0.513			d14/d0	0.987948	0.97631	0.964045	0.943277	0.79163	0.449782	0.133909	0	-0.0474138	-0.191874		d14/d0	0.98871	0.985529	0.972669	0.927075	0.813204	0.542471	0.241055	-0.00407332	0.0131827	0.0446927
V4=day28	0.402	0.0018	0.0052	0.011	0.0272	0.0635	0.186	0.362	0.435	0.471	0.499			0.369	0.0022	0.0048	0.0109	0.0273	0.0617	0.16	0.328	0.407	0.385	0.445			d28/d0	0.994137	0.988155	0.975281	0.942857	0.860132	0.593886	0.218143	0.0543478	-0.0150862	-0.126411		d28/d0	0.992903	0.989633	0.976907	0.946047	0.880194	0.69112	0.382298	0.171079	0.274953	0.171322
V0=day 0	0.406	0.297	0.424	0.46	0.489	0.491	0.504	0.458	0.465	0.523	0.502			0.476	0.321	0.448	0.518	0.521	0.551	0.551	0.496	0.479	0.537	0.507			158	-1	-1.47712	-1.95424	-2.43136	-2.90849	-3.38561	-3.86273	-4.33985	-4.81697	-5.29409		158	-1	-1.47712	-1.95424	-2.43136	-2.90849	-3.38561	-3.86273	-4.33985	-4.81697	-5.29409
V2 = day7												158													158		d7/d0												d7/d0
V3=day14	0.432	0.0024	0.0047	0.0095	0.0175	0.0307	0.0842	0.195	0.361	0.472	0.512			0.438	0.0029	0.0049	0.0094	0.0188	0.0348	0.08	0.195	0.334	0.466	0.489			d14/d0	0.991919	0.988915	0.979348	0.964213	0.937475	0.832937	0.574236	0.223656	0.0975143	-0.0199203		d14/d0	0.990966	0.989062	0.981853	0.963916	0.936842	0.854809	0.606855	0.302714	0.132216	0.035503
V4=day28	0.402	0.0024	0.0047	0.0073	0.013	0.0435	0.111	0.241	0.361	0.425	0.464			0.295	0.0021	0.005	0.0074	0.0123	0.0364	0.109	0.217	0.337	0.421	0.409			d28/d0	0.991919	0.988915	0.98413	0.973415	0.911405	0.779762	0.473799	0.223656	0.18738	0.0756972		d28/d0	0.993458	0.988839	0.985714	0.976392	0.933938	0.802178	0.5625	0.296451	0.216015	0.193294
V0=day 0	0.432	0.323	0.429	0.474	0.485	0.482	0.502	0.502	0.467	0.505	0.494			0.473	0.343	0.477	0.519	0.515	0.533	0.531	0.524	0.54	0.519	0.536			159	-1	-1.47712	-1.95424	-2.43136	-2.90849	-3.38561	-3.86273	-4.33985	-4.81697	-5.29409		159
V2 = day7												159													159		d7/d0												d7/d0
V3=day14	0.49	0.0063	0.0119	0.0205	0.0434	0.0863	0.222	0.419	0.443	0.516	0.459			0.472	0.0045	0.0101	0.0202	0.0439	0.0798	0.209	0.433	0.462	0.493	0.508			d14/d0	0.980495	0.972261	0.956751	0.910515	0.820954	0.557769	0.165339	0.0513919	-0.0217822	0.0708502		d14/d0	0.98688	0.978826	0.961079	0.914757	0.850281	0.606403	0.173664	0.144444	0.0500963	0.0522388
V4=day28	0.428	0.0022	0.0055	0.0126	0.0205	0.0537	0.119	0.301	0.432	0.446	0.478			0.316	0.0024	0.0058	0.0147	0.024	0.0489	0.126	0.292	0.432	0.458	0.489			d28/d0	0.993189	0.987179	0.973418	0.957732	0.888589	0.762948	0.400398	0.0749465	0.116832	0.0323887		d28/d0	0.993003	0.987841	0.971676	0.953398	0.908255	0.762712	0.442748	0.2	0.117534	0.0876866
V0=day 0	0.415	0.298	0.443	0.522	0.522	0.513	0.519	0.523	0.511	0.465	0.454			0.466	0.316	0.472	0.522	0.544	0.49	0.534	0.506	0.521	0.476	0.453			160	-1	-1.47712	-1.95424	-2.43136	-2.90849	-3.38561	-3.86273	-4.33985	-4.81697	-5.29409		160	-1	-1.47712	-1.95424	-2.43136	-2.90849	-3.38561	-3.86273	-4.33985	-4.81697	-5.29409
V2 = day7												160													160		d7/d0												d7/d0
V3=day14	0.462	0.0017	0.0023	0.0054	0.0175	0.0532	0.159	0.367	0.398	0.452	0.473			0.452	0.0016	0.0032	0.0057	0.0168	0.0511	0.165	0.362	0.438	0.482	0.487			d14/d0	0.994295	0.994808	0.989655	0.966475	0.896296	0.693642	0.298279	0.221135	0.027957	-0.0418502		d14/d0	0.994937	0.99322	0.98908	0.969118	0.895714	0.691011	0.284585	0.159309	-0.012605	-0.0750552
V4=day28	0.454	0.0018	0.0024	0.0048	0.011	0.0363	0.139	0.315	0.429	0.449	0.431			0.407	0.0012	0.0029	0.004	0.0133	0.0395	0.129	0.297	0.374	0.413	0.356			d28/d0	0.99396	0.994582	0.990805	0.978927	0.92924	0.732177	0.397706	0.16047	0.0344086	0.0506608		d28/d0	0.996203	0.993856	0.992337	0.975551	0.919388	0.758427	0.413043	0.28215	0.132353	0.214128
V0=day 0	0.404	0.196	0.349	0.457	0.457	0.501	0.477	0.43	0.427	0.446	0.445			0.453	0.21	0.385	0.469	0.435	0.491	0.469	0.443	0.424	0.418	0.472			161	-1	-1.47712	-1.95424	-2.43136	-2.90849	-3.38561	-3.86273	-4.33985	-4.81697	-5.29409		161
V2 = day7												161													161		d7/d0												d7/d0
V3=day14	0.434	0.001	0.0033	0.0073	0.0128	0.0279	0.0822	0.186	0.288	0.375	0.436			0.456	0.0016	0.003	0.0055	0.0111	0.0256	0.0757	0.174	0.305	0.441	0.449			d14/d0	0.994898	0.990544	0.984026	0.971991	0.944311	0.827673	0.567442	0.325527	0.159193	0.0202247		d14/d0	0.992381	0.992208	0.988273	0.974483	0.947862	0.838593	0.607223	0.28066	-0.0550239	0.0487288
V4=day28	0.41	0.00062	0.0025	0.0049	0.0111	0.0336	0.0897	0.215	0.306	0.329	0.449			0.295	0.0012	0.0025	0.0043	0.0103	0.0262	0.0837	0.216	0.377	0.477	0.373			d28/d0	0.996837	0.992837	0.989278	0.975711	0.932934	0.81195	0.5	0.283372	0.262332	-0.00898876		d28/d0	0.994286	0.993506	0.990832	0.976322	0.94664	0.821535	0.512415	0.110849	-0.141148	0.209746
V0=day 0	0.393	0.198	0.306	0.4	0.451	0.505	0.501	0.527	0.478	0.455	0.49			0.455	0.19	0.346	0.432	0.471	0.539	0.522	0.529	0.539	0.454	0.519			162	-1	-1.47712	-1.95424	-2.43136	-2.90849	-3.38561	-3.86273	-4.33985	-4.81697	-5.29409		162	-1	-1.47712	-1.95424	-2.43136	-2.90849	-3.38561	-3.86273	-4.33985	-4.81697	-5.29409
V2 = day7												162													162		d7/d0												d7/d0
V3=day14	0.432	0.0026	0.0048	0.0082	0.0231	0.0599	0.166	0.337	0.437	0.442	0.472			0.425	0.0026	0.0056	0.0107	0.021	0.0602	0.167	0.326	0.445	0.418	0.461			d14/d0	0.986869	0.984314	0.9795	0.94878	0.881386	0.668663	0.360531	0.0857741	0.0285714	0.0367347		d14/d0	0.986316	0.983815	0.975231	0.955414	0.888312	0.680077	0.383743	0.174397	0.0792952	0.111753
V4=day28	0.4	0.0014	0.0039	0.0052	0.0088	0.0193	0.0444	0.145	0.282	0.339	0.442			0.282	0.0021	0.003	0.006	0.0113	0.0194	0.0396	0.143	0.305	0.322	0.427			d28/d0	0.992929	0.987255	0.987	0.980488	0.961782	0.911377	0.724858	0.410042	0.254945	0.0979592		d28/d0	0.988947	0.991329	0.986111	0.976008	0.964007	0.924138	0.729679	0.434137	0.290749	0.177264
V0=day 0	0.392	0.269	0.436	0.458	0.464	0.487	0.471	0.484	0.483	0.463	0.464			0.44	0.343	0.453	0.45	0.491	0.519	0.452	0.485	0.517	0.496	0.493			163	-1	-1.47712	-1.95424	-2.43136	-2.90849	-3.38561	-3.86273	-4.33985	-4.81697	-5.29409		163
V2 = day7												163													163		d7/d0												d7/d0
V3=day14	0.422	0.0028	0.0065	0.0108	0.0242	0.0584	0.18	0.331	0.412	0.46	0.453			0.394	0.0024	0.0054	0.0135	0.0226	0.0567	0.158	0.312	0.422	0.483	0.479			d14/d0	0.989591	0.985092	0.976419	0.947845	0.880082	0.617834	0.316116	0.146998	0.00647948	0.0237069		d14/d0	0.993003	0.988079	0.97	0.953971	0.890751	0.650442	0.356701	0.183752	0.0262097	0.0283976
V4=day28	0.337	0.0014	0.004	0.0075	0.0158	0.0381	0.0957	0.22	0.362	0.42	0.458			0.319	0.0012	0.0036	0.0093	0.0163	0.0421	0.0874	0.21	0.365	0.379	0.422			d28/d0	0.994796	0.990826	0.983624	0.965948	0.921766	0.796815	0.545455	0.250518	0.0928726	0.012931		d28/d0	0.996501	0.992053	0.979333	0.966802	0.918882	0.806637	0.56701	0.294004	0.235887	0.144016
V0=day 0	0.394	0.303	0.425	0.431	0.431	0.46	0.466	0.44	0.447	0.432	0.451			0.419	0.306	0.395	0.456	0.442	0.469	0.45	0.412	0.436	0.451	0.407			164	-1	-1.47712	-1.95424	-2.43136	-2.90849	-3.38561	-3.86273	-4.33985	-4.81697	-5.29409		164	-1	-1.47712	-1.95424	-2.43136	-2.90849	-3.38561	-3.86273	-4.33985	-4.81697	-5.29409
V2 = day7												164													164		d7/d0												d7/d0
V3=day14	0.398	0.0045	0.0161	0.0518	0.175	0.321	0.398	0.33	0.384	0.389	0.327			0.411	0.0055	0.0148	0.0531	0.173	0.33	0.372	0.371	0.389	0.354	0.283			d14/d0	0.985149	0.962118	0.879814	0.593968	0.302174	0.145923	0.25	0.14094	0.099537	0.274945		d14/d0	0.982026	0.962532	0.883553	0.608597	0.296375	0.173333	0.0995146	0.107798	0.215078	0.304668
V4=day28	0.356	0.0017	0.0027	0.0061	0.0106	0.0155	0.0324	0.0874	0.21	0.295	0.287			0.33	0.0013	0.0035	0.0056	0.0095	0.015	0.0283	0.076	0.214	0.283	0.285			d28/d0	0.994389	0.993647	0.985847	0.975406	0.966304	0.930472	0.801364	0.530201	0.31713	0.363636		d28/d0	0.995752	0.991139	0.987719	0.978507	0.968017	0.937111	0.815534	0.509174	0.372506	0.299754
V0=day 0	0.353	0.129	0.275	0.371	0.433	0.428	0.452	0.435	0.433	0.409	0.432			0.37	0.127	0.282	0.39	0.448	0.471	0.465	0.461	0.454	0.468	0.443			165	-1	-1.47712	-1.95424	-2.43136	-2.90849	-3.38561	-3.86273	-4.33985	-4.81697	-5.29409		165
V2 = day7												165													165		d7/d0												d7/d0
V3=day14	0.411	0.0065	0.0131	0.0241	0.0458	0.0624	0.128	0.28	0.377	0.433	0.328			0.379	0.0052	0.0148	0.03	0.0412	0.0715	0.121	0.218	0.36	0.394	0.323			d14/d0	0.949612	0.952364	0.93504	0.894226	0.854206	0.716814	0.356322	0.12933	-0.0586797	0.240741		d14/d0	0.959055	0.947518	0.923077	0.908036	0.848195	0.739785	0.527115	0.207048	0.15812	0.27088
V4=day28	0.38	0.0025	0.0044	0.0114	0.0163	0.0305	0.0678	0.124	0.26	0.331	0.298			0.201	0.0021	0.0054	0.0103	0.0194	0.0322	0.0752	0.0919	0.248	0.305	0.26			d28/d0	0.98062	0.984	0.969272	0.962356	0.928738	0.85	0.714943	0.399538	0.190709	0.310185		d28/d0	0.983465	0.980851	0.97359	0.956696	0.931635	0.83828	0.800651	0.453744	0.348291	0.413093
V0=day 0	0.493	0.25	0.411	0.45	0.481	0.454	0.418	0.437	0.465	0.456	0.45			0.513	0.242	0.417	0.472	0.494	0.431	0.482	0.442	0.358	0.538	0.48			166	-1	-1.47712	-1.95424	-2.43136	-2.90849	-3.38561	-3.86273	-4.33985	-4.81697	-5.29409		166	-1	-1.47712	-1.95424	-2.43136	-2.90849	-3.38561	-3.86273	-4.33985	-4.81697	-5.29409
V2 = day7												166													166		d7/d0												d7/d0
V3=day14	0.463	0.0024	0.0067	0.0119	0.022	0.0234	0.0415	0.0638	0.117	0.21	0.324			0.44	0.0026	0.0103	0.013	0.0203	0.0264	0.0396	0.068	0.139	0.218	0.373			d14/d0	0.9904	0.983698	0.973556	0.954262	0.948458	0.900718	0.854005	0.748387	0.539474	0.28		d14/d0	0.989256	0.9753	0.972458	0.958907	0.938747	0.917842	0.846154	0.611732	0.594796	0.222917
V4=day28	0.435	0.0016	0.0034	0.0038	0.0096	0.0226	0.0635	0.209	0.359	0.31	0.41			0.383	0.0016	0.0018	0.005	0.0093	0.023	0.0755	0.198	0.354	0.413	0.395			d28/d0	0.9936	0.991727	0.991556	0.980042	0.95022	0.848086	0.521739	0.227957	0.320175	0.0888889		d28/d0	0.993388	0.995683	0.989407	0.981174	0.946636	0.843361	0.552036	0.0111732	0.232342	0.177083
V0=day 0	0.446	0.391	0.446	0.465	0.461	0.421	0.369	0.395	0.388	0.388	0.407			0.45	0.412	0.452	0.468	0.47	0.405	0.41	0.478	0.435	0.446	0.412			167	-1	-1.47712	-1.95424	-2.43136	-2.90849	-3.38561	-3.86273	-4.33985	-4.81697	-5.29409		167
V2 = day7												167													167		d7/d0												d7/d0
V3=day14	0.45	0.0024	0.0058	0.0099	0.0218	0.0475	0.125	0.231	0.311	0.362	0.374			0.447	0.0026	0.0037	0.0093	0.02	0.0473	0.133	0.249	0.366	0.346	0.358			d14/d0	0.993862	0.986996	0.97871	0.952711	0.887173	0.661247	0.41519	0.198454	0.0670103	0.0810811		d14/d0	0.993689	0.991814	0.980128	0.957447	0.88321	0.67561	0.479079	0.158621	0.224215	0.131068
V4=day28	0.421	0.0017	0.0016	0.0043	0.0064	0.0206	0.0696	0.178	0.322	0.375	0.379			0.373	0.00081	0.0031	0.0046	0.008	0.023	0.076	0.192	0.332	0.392	0.409			d28/d0	0.995652	0.996413	0.990753	0.986117	0.951069	0.811382	0.549367	0.170103	0.0335052	0.0687961		d28/d0	0.998034	0.993142	0.990171	0.982979	0.94321	0.814634	0.598326	0.236782	0.121076	0.00728155
V0=day 0	0.494	0.463	0.505	0.52	0.523	0.502	0.454	0.471	0.486	0.455	0.426			0.477	0.451	0.518	0.51	0.506	0.49	0.482	0.466	0.469	0.504	0.494			168	-1	-1.47712	-1.95424	-2.43136	-2.90849	-3.38561	-3.86273	-4.33985	-4.81697	-5.29409		168	-1	-1.47712	-1.95424	-2.43136	-2.90849	-3.38561	-3.86273	-4.33985	-4.81697	-5.29409
V2 = day7												168													168		d7/d0												d7/d0
V3=day14	0.468	0.0061	0.0103	0.0204	0.0471	0.116	0.242	0.376	0.397	0.433	0.446			0.466	0.006	0.0116	0.02	0.0413	0.115	0.25	0.364	0.434	0.443	0.433			d14/d0	0.986825	0.979604	0.960769	0.909943	0.768924	0.46696	0.201699	0.183128	0.0483516	-0.0469484		d14/d0	0.986696	0.977606	0.960784	0.918379	0.765306	0.481328	0.218884	0.0746269	0.121032	0.123482
V4=day28																											d28/d0												d28/d0
V0=day 0	0.465	0.446	0.434	0.471	0.428	0.417	0.464	0.459	0.427	0.424	0.454			0.462	0.449	0.433	0.457	0.408	0.431	0.431	0.382	0.427	0.405	0.438			169	-1	-1.47712	-1.95424	-2.43136	-2.90849	-3.38561	-3.86273	-4.33985	-4.81697	-5.29409		169
V2 = day7												169													169		d7/d0												d7/d0
V3=day14	0.438	0.0035	0.0059	0.0088	0.0292	0.0897	0.215	0.341	0.387	0.442	0.438			0.437	0.0018	0.0054	0.0107	0.0275	0.086	0.215	0.323	0.387	0.412	0.432			d14/d0	0.992152	0.986406	0.981316	0.931776	0.784892	0.536638	0.257081	0.0936768	-0.0424528	0.0352423		d14/d0	0.995991	0.987529	0.976586	0.932598	0.800464	0.50116	0.15445	0.0936768	-0.017284	0.0136986
V4=day28	0.438	0.0014	0.0024	0.0047	0.0088	0.0236	0.067	0.212	0.366	0.387	0.365			0.352	0.0011	0.002	0.0062	0.0094	0.0235	0.0739	0.207	0.337	0.397	0.373			d28/d0	0.996861	0.99447	0.990021	0.979439	0.943405	0.855603	0.538126	0.142857	0.0872642	0.196035		d28/d0	0.99755	0.995381	0.986433	0.976961	0.945476	0.828538	0.458115	0.210773	0.0197531	0.148402
V0=day 0	0.485	0.335	0.42	0.42	0.459	0.475	0.456	0.4	0.468	0.489	0.441			0.49	0.343	0.462	0.427	0.477	0.514	0.446	0.465	0.433	0.506	0.46			170	-1	-1.47712	-1.95424	-2.43136	-2.90849	-3.38561	-3.86273	-4.33985	-4.81697	-5.29409		170	-1	-1.47712	-1.95424	-2.43136	-2.90849	-3.38561	-3.86273	-4.33985	-4.81697	-5.29409
V2 = day7												170													170		d7/d0												d7/d0
V3=day14	0.453	0.0034	0.0092	0.016	0.0334	0.0971	0.284	0.352	0.405	0.479	0.431			0.423	0.0045	0.0066	0.0174	0.0364	0.0891	0.236	0.406	0.418	0.455	0.448			d14/d0	0.989851	0.978095	0.961905	0.927233	0.795579	0.377193	0.12	0.134615	0.0204499	0.0226757		d14/d0	0.98688	0.985714	0.959251	0.92369	0.826654	0.470852	0.126882	0.034642	0.100791	0.026087
V4=day28	0.453	0.0049	0.0097	0.0167	0.0349	0.0869	0.205	0.254	0.278	0.292	0.322			0.347	0.0045	0.0134	0.0179	0.036	0.0813	0.204	0.322	0.428	0.445	0.457			d28/d0	0.985373	0.976905	0.960238	0.923965	0.817053	0.550439	0.365	0.405983	0.402863	0.269841		d28/d0	0.98688	0.970996	0.95808	0.924528	0.841829	0.542601	0.307527	0.0115473	0.120553	0.00652174
V0=day 0	0.457	0.178	0.293	0.393	0.416	0.444	0.367	0.481	0.438	0.514	0.433			0.435	0.176	0.295	0.389	0.46	0.476	0.491	0.511	0.499	0.512	0.407			171	-1	-1.47712	-1.95424	-2.43136	-2.90849	-3.38561	-3.86273	-4.33985	-4.81697	-5.29409		171
V2 = day7												171													171		d7/d0												d7/d0
V3=day14	0.421	0.0017	0.0043	0.009	0.0203	0.0698	0.157	0.303	0.394	0.467	0.421			0.423	0.0021	0.0035	0.0101	0.0222	0.0691	0.165	0.293	0.397	0.464	0.435			d14/d0	0.990449	0.985324	0.977099	0.951202	0.842793	0.572207	0.370062	0.100457	0.0914397	0.0277136		d14/d0	0.988068	0.988136	0.974036	0.951739	0.854832	0.663951	0.426614	0.204409	0.09375	-0.0687961
V4=day28	0.441	0.00062	0.0028	0.0027	0.0072	0.0216	0.0588	0.14	0.309	0.435	0.428			0.274	0.00092	0.0015	0.0026	0.0101	0.0272	0.0635	0.164	0.3	0.429	0.441			d28/d0	0.996517	0.990444	0.99313	0.982692	0.951351	0.839782	0.70894	0.294521	0.153696	0.0115473		d28/d0	0.994773	0.994915	0.993316	0.978043	0.942857	0.870672	0.679061	0.398798	0.162109	-0.0835381
V0=day 0	0.46	0.338	0.411	0.43	0.461	0.407	0.441	0.439	0.468	0.409	0.445			0.401	0.354	0.418	0.466	0.463	0.41	0.43	0.447	0.43	0.445	0.458			172	-1	-1.47712	-1.95424	-2.43136	-2.90849	-3.38561	-3.86273	-4.33985	-4.81697	-5.29409		172	-1	-1.47712	-1.95424	-2.43136	-2.90849	-3.38561	-3.86273	-4.33985	-4.81697	-5.29409
V2 = day7												172													172		d7/d0												d7/d0
V3=day14	0.433	0.0033	0.0072	0.0102	0.0173	0.0343	0.0907	0.235	0.332	0.403	0.432			0.423	0.0015	0.0048	0.0081	0.0186	0.0374	0.077	0.23	0.342	0.392	0.426			d14/d0	0.990237	0.982482	0.976279	0.962473	0.915725	0.794331	0.464692	0.290598	0.0146699	0.0292135		d14/d0	0.995763	0.988517	0.982618	0.959827	0.90878	0.82093	0.485459	0.204651	0.119101	0.069869
V4=day28	0.348	0.0015	0.0036	0.0065	0.0122	0.0362	0.121	0.278	0.385	0.436	0.425			0.245	0.0021	0.0041	0.0066	0.0126	0.04	0.121	0.276	0.382	0.418	0.476			d28/d0	0.995562	0.991241	0.984884	0.973536	0.911057	0.725624	0.366743	0.17735	-0.0660147	0.0449438		d28/d0	0.994068	0.990191	0.985837	0.972786	0.902439	0.718605	0.38255	0.111628	0.0606742	-0.0393013
V0=day 0	0.448	0.312	0.396	0.416	0.404	0.451	0.388	0.438	0.436	0.421	0.425			0.453	0.328	0.403	0.438	0.414	0.389	0.387	0.383	0.451	0.44	0.455			173	-1	-1.47712	-1.95424	-2.43136	-2.90849	-3.38561	-3.86273	-4.33985	-4.81697	-5.29409		173
V2 = day7												173													173		d7/d0												d7/d0
V3=day14	0.42	0.0034	0.0072	0.0158	0.0452	0.135	0.273	0.365	0.467	0.428	0.47			0.398	0.003	0.0071	0.0138	0.0447	0.115	0.254	0.39	0.444	0.481	0.485			d14/d0	0.989103	0.981818	0.962019	0.888119	0.700665	0.296392	0.166667	-0.0711009	-0.0166271	-0.105882		d14/d0	0.990854	0.982382	0.968493	0.892029	0.70437	0.343669	-0.0182768	0.0155211	-0.0931818	-0.0659341
V4=day28	0.323	0.0029	0.0061	0.0096	0.0207	0.0654	0.189	0.321	0.407	0.417	0.422			0.186	0.002	0.0031	0.009	0.0243	0.0784	0.188	0.351	0.427	0.428	0.452			d28/d0	0.990705	0.984596	0.976923	0.948762	0.854989	0.512887	0.267123	0.0665138	0.00950119	0.00705882		d28/d0	0.993902	0.992308	0.979452	0.941304	0.798458	0.514212	0.0835509	0.0532151	0.0272727	0.00659341
V0=day 0	0.437	0.252	0.345	0.41	0.424	0.409	0.42	0.428	0.406	0.41	0.4			0.413	0.274	0.343	0.401	0.405	0.414	0.468	0.401	0.448	0.465	0.441			174	-1	-1.47712	-1.95424	-2.43136	-2.90849	-3.38561	-3.86273	-4.33985	-4.81697	-5.29409		174	-1	-1.47712	-1.95424	-2.43136	-2.90849	-3.38561	-3.86273	-4.33985	-4.81697	-5.29409
V2 = day7												174													174		d7/d0												d7/d0
V3=day14	0.412	0.0042	0.0082	0.0176	0.0414	0.13	0.313	0.382	0.429	0.457	0.435			0.354	0.004	0.0076	0.0169	0.0425	0.152	0.281	0.366	0.426	0.425	0.484			d14/d0	0.983333	0.976232	0.957073	0.902358	0.682152	0.254762	0.107477	-0.0566502	-0.114634	-0.0875		d14/d0	0.985401	0.977843	0.957855	0.895062	0.63285	0.399573	0.0872818	0.0491071	0.0860215	-0.0975057
V4=day28	0.385	0.0026	0.0073	0.0168	0.0453	0.16	0.287	0.381	0.433	0.436	0.42			0.356	0.0029	0.0077	0.0177	0.0466	0.187	0.327	0.419	0.435	0.401	0.442			d28/d0	0.989683	0.978841	0.959024	0.89316	0.608802	0.316667	0.109813	-0.0665025	-0.0634146	-0.05		d28/d0	0.989416	0.977551	0.95586	0.884938	0.548309	0.301282	-0.0448878	0.0290179	0.137634	-0.00226757
										kontrolliert am 19.06.2020													kontrolliert am 19.06.2020											kontrolliert am 25.06.2020											kontrolliert am 25.06.2020
	0.400735
gleicher run:	136-145	ein Spender pro Platte
	146-155
	156-165
	166-175

## Sheet: FluoRNT  LL 130-240
Venus+ aus lebenden Zellen		-1	-1.47712	-1.95424	-2.43136	-2.90849	-3.38561	-3.86273	-4.33985	-4.81697	-5.29409				-1	-1.47712	-1.95424	-2.43136	-2.90849	-3.38561	-3.86273	-4.33985	-4.81697	-5.29409
	0	10	30	90	270	810	2430	7290	21870	65610	196830			0	10	30	90	270	810	2430	7290	21870	65610	196830			VirNeutr d#/d0 Platte I												VirNeutr d#/d0 Platte II
V0=day 0	0.506	0.484	0.621	0.641	0.637	0.636	0.601	0.611	0.607	0.598	0.578			0.668	0.497	0.596	0.612	0.627	0.649	0.619	0.633	0.617	0.565	0.63			130	-1	-1.47712	-1.95424	-2.43136	-2.90849	-3.38561	-3.86273	-4.33985	-4.81697	-5.29409		130	-1	-1.47712	-1.95424	-2.43136	-2.90849	-3.38561	-3.86273	-4.33985	-4.81697	-5.29409
V2 = day7												130													130		d7/d0												d7/d0
V3=day14	0.665	0.005	0.0115	0.0207	0.0503	0.123	0.313	0.436	0.537	0.634	0.562			0.645	0.0044	0.0077	0.0209	0.0493	0.101	0.269	0.5	0.522	0.527	0.537			d14/d0	0.989669	0.981481	0.967707	0.921036	0.806604	0.479201	0.286416	0.115321	-0.0602007	0.0276817		d14/d0	0.991147	0.987081	0.96585	0.921372	0.844376	0.565428	0.210111	0.153971	0.0672566	0.147619
V4=day28	0.602	0.0064	0.0087	0.015	0.0227	0.0547	0.139	0.249	0.39	0.563	0.53			0.552	0.0047	0.0098	0.0113	0.0297	0.0585	0.152	0.303	0.435	0.494	0.526			d28/d0	0.986777	0.98599	0.976599	0.964364	0.913994	0.768719	0.592471	0.357496	0.0585284	0.083045		d28/d0	0.990543	0.983557	0.981536	0.952632	0.909861	0.754443	0.521327	0.294976	0.125664	0.165079
V0=day 0	0.597	0.354	0.489	0.572	0.579	0.615	0.599	0.626	0.607	0.594	0.553			0.648	0.404	0.543	0.609	0.619	0.645	0.614	0.678	0.578	0.637	0.549			131	-1	-1.47712	-1.95424	-2.43136	-2.90849	-3.38561	-3.86273	-4.33985	-4.81697	-5.29409		131
V2 = day7												131													131		d7/d0												d7/d0
V3=day14	0.639	0.0079	0.018	0.0322	0.0726	0.194	0.387	0.561	0.529	0.625	0.583			0.618	0.0082	0.0154	0.0252	0.0655	0.17	0.385	0.511	0.63	0.655	0.518			d14/d0	0.977684	0.96319	0.943706	0.874611	0.684553	0.353923	0.103834	0.128501	-0.0521886	-0.0542495		d14/d0	0.979703	0.971639	0.958621	0.894184	0.736434	0.372964	0.246313	-0.0899654	-0.0282575	0.0564663
V4=day28	0.598	0.0046	0.0113	0.0188	0.0315	0.0737	0.225	0.396	0.535	0.503	0.551			0.585	0.0039	0.0094	0.0151	0.0324	0.0816	0.238	0.438	0.545	0.619	0.632			d28/d0	0.987006	0.976892	0.967133	0.945596	0.880163	0.624374	0.367412	0.118616	0.153199	0.00361664		d28/d0	0.990347	0.982689	0.975205	0.947658	0.873488	0.612378	0.353982	0.0570934	0.0282575	-0.151184
V0=day 0	0.554	0.329	0.478	0.559	0.589	0.546	0.571	0.536	0.578	0.58	0.52			0.591	0.357	0.529	0.576	0.623	0.578	0.641	0.583	0.644	0.583	0.541			132	-1	-1.47712	-1.95424	-2.43136	-2.90849	-3.38561	-3.86273	-4.33985	-4.81697	-5.29409		132	-1	-1.47712	-1.95424	-2.43136	-2.90849	-3.38561	-3.86273	-4.33985	-4.81697	-5.29409
V2 = day7												132													132		d7/d0												d7/d0
V3=day14	0.514	0.0064	0.0194	0.0422	0.124	0.322	0.529	0.626	0.617	0.632	0.602			0.556	0.0059	0.0189	0.0396	0.112	0.335	0.547	0.616	0.618	0.592	0.578			d14/d0	0.980547	0.959414	0.924508	0.789474	0.410256	0.0735552	-0.16791	-0.067474	-0.0896552	-0.157692		d14/d0	0.983473	0.964272	0.93125	0.820225	0.420415	0.146646	-0.0566038	0.0403727	-0.0154374	-0.0683919
V4=day28	0.508	0.0058	0.0082	0.0167	0.0308	0.0704	0.202	0.428	0.51	0.5	0.548			0.507	0.0044	0.0102	0.0156	0.0291	0.0667	0.201	0.42	0.532	0.551	0.523			d28/d0	0.982371	0.982845	0.970125	0.947708	0.871062	0.646235	0.201493	0.117647	0.137931	-0.0538462		d28/d0	0.987675	0.980718	0.972917	0.953291	0.884602	0.686427	0.279588	0.173913	0.0548885	0.0332717
V0=day 0	0.612	0.085	0.157	0.363	0.514	0.559	0.565	0.599	0.553	0.553	0.525			0.613	0.0887	0.167	0.352	0.504	0.569	0.573	0.49	0.575	0.569	0.569			133	-1	-1.47712	-1.95424	-2.43136	-2.90849	-3.38561	-3.86273	-4.33985	-4.81697	-5.29409		133
V2 = day7												133													133		d7/d0												d7/d0
V3=day14	0.578	0.0098	0.0262	0.0625	0.101	0.167	0.369	0.542	0.562	0.622	0.582			0.565	0.0094	0.0287	0.0527	0.0869	0.184	0.401	0.494	0.584	0.59	0.594			d14/d0	0.884706	0.833121	0.827824	0.803502	0.701252	0.346903	0.0951586	-0.0162749	-0.124774	-0.108571		d14/d0	0.894025	0.828144	0.850284	0.827579	0.676626	0.300175	-0.00816327	-0.0156522	-0.0369069	-0.0439367
V4=day28	0.648	0.0077	0.0149	0.0396	0.0602	0.0813	0.138	0.281	0.421	0.536	0.568			0.52	0.0064	0.0153	0.0354	0.0659	0.0965	0.162	0.311	0.535	0.585	0.55			d28/d0	0.909412	0.905096	0.890909	0.882879	0.854562	0.755752	0.530885	0.238698	0.0307414	-0.0819048		d28/d0	0.927847	0.908383	0.899432	0.869246	0.830404	0.717277	0.365306	0.0695652	-0.0281195	0.0333919
V0=day 0	0.518	0.35	0.484	0.531	0.542	0.595	0.553	0.549	0.558	0.517	0.557			0.612	0.385	0.527	0.585	0.604	0.593	0.611	0.577	0.476	0.548	0.548			134	-1	-1.47712	-1.95424	-2.43136	-2.90849	-3.38561	-3.86273	-4.33985	-4.81697	-5.29409		134	-1	-1.47712	-1.95424	-2.43136	-2.90849	-3.38561	-3.86273	-4.33985	-4.81697	-5.29409
V2 = day7												134													134		d7/d0												d7/d0
V3=day14	0.608	0.0045	0.0115	0.0201	0.0446	0.136	0.35	0.469	0.507	0.58	0.543			0.623	0.0047	0.0087	0.0209	0.0559	0.158	0.3	0.451	0.488	0.561	0.559			d14/d0	0.987143	0.97624	0.962147	0.917712	0.771429	0.367089	0.145719	0.0913978	-0.121857	0.0251346		d14/d0	0.987792	0.983491	0.964274	0.90745	0.733558	0.509002	0.218371	-0.0252101	-0.0237226	-0.020073
V4=day28	0.595	0.0034	0.0071	0.0118	0.027	0.0889	0.263	0.394	0.551	0.511	0.49			0.512	0.0032	0.0055	0.0122	0.0288	0.0908	0.263	0.464	0.553	0.491	0.473			d28/d0	0.990286	0.985331	0.977778	0.950185	0.850588	0.524412	0.282332	0.0125448	0.0116054	0.120287		d28/d0	0.991688	0.989564	0.979145	0.952318	0.84688	0.569558	0.195841	-0.161765	0.104015	0.136861
V0=day 0	0.589	0.446	0.531	0.584	0.56	0.544	0.521	0.535	0.5	0.522	0.534			0.631	0.524	0.597	0.594	0.655	0.602	0.507	0.632	0.626	0.602	0.59			135	-1	-1.47712	-1.95424	-2.43136	-2.90849	-3.38561	-3.86273	-4.33985	-4.81697	-5.29409		135
V2 = day7												135													135		d7/d0												d7/d0
V3=day14	0.582	0.0044	0.0149	0.0309	0.0798	0.233	0.437	0.605	0.634	0.595	0.647			0.618	0.0055	0.0151	0.0363	0.0919	0.232	0.443	0.412	0.494	0.463	0.519			d14/d0	0.990135	0.97194	0.947089	0.8575	0.571691	0.161228	-0.130841	-0.268	-0.139847	-0.21161		d14/d0	0.989504	0.974707	0.938889	0.859695	0.614618	0.126233	0.348101	0.210863	0.230897	0.120339
V4=day28	0.582	0.0051	0.014	0.0366	0.116	0.257	0.382	0.49	0.551	0.579	0.569			0.58	0.0048	0.0131	0.0292	0.109	0.244	0.455	0.476	0.422	0.54	0.492			d28/d0	0.988565	0.973635	0.937329	0.792857	0.527574	0.266795	0.0841121	-0.102	-0.109195	-0.0655431		d28/d0	0.99084	0.978057	0.950842	0.833588	0.594684	0.102564	0.246835	0.325879	0.10299	0.166102
V0=day 0	0.426	0.209	0.308	0.36	0.383	0.429	0.45	0.407	0.416	0.413	0.391			0.415	0.223	0.325	0.375	0.402	0.419	0.43	0.431	0.398	0.387	0.427			136	-1	-1.47712	-1.95424	-2.43136	-2.90849	-3.38561	-3.86273	-4.33985	-4.81697	-5.29409		136	-1	-1.47712	-1.95424	-2.43136	-2.90849	-3.38561	-3.86273	-4.33985	-4.81697	-5.29409
V2 = day7												136													136		d7/d0												d7/d0
V3=day14	0.414	0.0107	0.0194	0.0308	0.0542	0.118	0.247	0.341	0.29	0.375	0.397			0.407	0.009	0.0174	0.0285	0.0518	0.109	0.209	0.355	0.372	0.366	0.355			d14/d0	0.948804	0.937013	0.914444	0.858486	0.724942	0.451111	0.162162	0.302885	0.0920097	-0.0153453		d14/d0	0.959641	0.946462	0.924	0.871144	0.739857	0.513953	0.176334	0.0653266	0.0542636	0.168618
V4=day28	0.384	0.0058	0.0114	0.0216	0.0255	0.0439	0.0805	0.174	0.279	0.35	0.417			0.315	0.0039	0.0074	0.0139	0.0275	0.0468	0.0849	0.183	0.307	0.383	0.397			d28/d0	0.972249	0.962987	0.94	0.93342	0.897669	0.821111	0.572482	0.329327	0.152542	-0.0664962		d28/d0	0.982511	0.977231	0.962933	0.931592	0.888305	0.802558	0.575406	0.228643	0.0103359	0.0702576
V0=day 0	0.368	0.312	0.375	0.39	0.357	0.375	0.355	0.362	0.379	0.355	0.342			0.408	0.327	0.366	0.406	0.403	0.419	0.398	0.429	0.394	0.392	0.427			137	-1	-1.47712	-1.95424	-2.43136	-2.90849	-3.38561	-3.86273	-4.33985	-4.81697	-5.29409		137
V2 = day7												137													137		d7/d0												d7/d0
V3=day14	0.396	0.0037	0.0091	0.0106	0.0198	0.0578	0.116	0.265	0.33	0.387	0.372			0.374	0.0037	0.0053	0.0076	0.0185	0.0478	0.136	0.263	0.338	0.315	0.395			d14/d0	0.988141	0.975733	0.972821	0.944538	0.845867	0.673239	0.267956	0.129288	-0.0901408	-0.0877193		d14/d0	0.988685	0.985519	0.981281	0.954094	0.885919	0.658291	0.386946	0.142132	0.196429	0.0749415
V4=day28	0.342	0.0036	0.004	0.0059	0.0107	0.0295	0.083	0.196	0.297	0.309	0.402			0.264	0.0022	0.0034	0.0061	0.0135	0.0269	0.0716	0.203	0.301	0.349	0.36			d28/d0	0.988462	0.989333	0.984872	0.970028	0.921333	0.766197	0.458564	0.216359	0.129577	-0.175439		d28/d0	0.993272	0.99071	0.984975	0.966501	0.9358	0.820101	0.526807	0.236041	0.109694	0.156909
V0=day 0	0.445	0.404	0.42	0.446	0.432	0.414	0.456	0.418	0.445	0.406	0.401			0.437	0.446	0.435	0.469	0.489	0.479	0.477	0.48	0.471	0.478	0.477			138	-1	-1.47712	-1.95424	-2.43136	-2.90849	-3.38561	-3.86273	-4.33985	-4.81697	-5.29409		138	-1	-1.47712	-1.95424	-2.43136	-2.90849	-3.38561	-3.86273	-4.33985	-4.81697	-5.29409
V2 = day7												138													138		d7/d0												d7/d0
V3=day14	0.414	0.0048	0.0133	0.0266	0.0594	0.134	0.299	0.367	0.37	0.469	0.406			0.464	0.0058	0.0095	0.0236	0.0514	0.136	0.266	0.383	0.358	0.487	0.427			d14/d0	0.988119	0.968333	0.940359	0.8625	0.676329	0.344298	0.12201	0.168539	-0.155172	-0.0124688		d14/d0	0.986996	0.978161	0.94968	0.894888	0.716075	0.442348	0.202083	0.239915	-0.0188285	0.104822
V4=day28	0.406	0.0053	0.0126	0.0273	0.058	0.147	0.302	0.332	0.372	0.417	0.438			0.339	0.0065	0.0112	0.0259	0.0689	0.163	0.324	0.381	0.403	0.383	0.388			d28/d0	0.986881	0.97	0.938789	0.865741	0.644928	0.337719	0.205742	0.164045	-0.0270936	-0.0922693		d28/d0	0.985426	0.974253	0.944776	0.8591	0.659708	0.320755	0.20625	0.144374	0.198745	0.186583
V0=day 0	0.414	0.318	0.417	0.377	0.419	0.394	0.404	0.431	0.426	0.416	0.401			0.439	0.341	0.416	0.41	0.448	0.47	0.446	0.45	0.457	0.451	0.452			139	-1	-1.47712	-1.95424	-2.43136	-2.90849	-3.38561	-3.86273	-4.33985	-4.81697	-5.29409		139
V2 = day7												139													139		d7/d0												d7/d0
V3=day14	0.474	0.0066	0.0125	0.0278	0.0577	0.138	0.242	0.363	0.402	0.452	0.421			0.45	0.0064	0.0115	0.0269	0.0608	0.127	0.272	0.382	0.364	0.331	0.411			d14/d0	0.979245	0.970024	0.92626	0.862291	0.649746	0.40099	0.157773	0.056338	-0.0865385	-0.0498753		d14/d0	0.981232	0.972356	0.93439	0.864286	0.729787	0.390135	0.151111	0.203501	0.266075	0.090708
V4=day28	0.305	0.0032	0.0071	0.0089	0.0181	0.0398	0.101	0.219	0.319	0.392	0.419			0.296	0.0039	0.0066	0.0076	0.0195	0.0419	0.107	0.215	0.327	0.389	0.41			d28/d0	0.989937	0.982974	0.976393	0.956802	0.898985	0.75	0.491879	0.251174	0.0576923	-0.0448878		d28/d0	0.988563	0.984135	0.981463	0.956473	0.910851	0.76009	0.522222	0.284464	0.137472	0.0929204
V0=day 0	0.453	0.402	0.419	0.418	0.436	0.453	0.45	0.439	0.377	0.448	0.4			0.485	0.396	0.443	0.45	0.453	0.475	0.491	0.501	0.43	0.461	0.417			140	-1	-1.47712	-1.95424	-2.43136	-2.90849	-3.38561	-3.86273	-4.33985	-4.81697	-5.29409		140	-1	-1.47712	-1.95424	-2.43136	-2.90849	-3.38561	-3.86273	-4.33985	-4.81697	-5.29409
V2 = day7												140													140		d7/d0												d7/d0
V3=day14	0.444	0.0067	0.0123	0.0212	0.0427	0.113	0.271	0.374	0.429	0.437	0.365			0.468	0.0058	0.0113	0.0219	0.0417	0.0974	0.246	0.363	0.368	0.336	0.423			d14/d0	0.983333	0.970644	0.949282	0.902064	0.750552	0.397778	0.148064	-0.137931	0.0245536	0.0875		d14/d0	0.985354	0.974492	0.951333	0.907947	0.794947	0.498982	0.275449	0.144186	0.27115	-0.0143885
V4=day28	0.444	0.0038	0.0103	0.0143	0.0283	0.0578	0.137	0.289	0.374	0.349	0.379			0.301	0.0051	0.0075	0.0166	0.032	0.0565	0.155	0.262	0.389	0.345	0.432			d28/d0	0.990547	0.975418	0.965789	0.935092	0.872406	0.695556	0.341686	0.00795756	0.220982	0.0525		d28/d0	0.987121	0.98307	0.963111	0.92936	0.881053	0.684318	0.477046	0.0953488	0.251627	-0.0359712
V0=day 0	0.378	0.207	0.336	0.396	0.409	0.442	0.435	0.429	0.416	0.42	0.383			0.445	0.217	0.356	0.427	0.453	0.449	0.486	0.501	0.445	0.433	0.454			141	-1	-1.47712	-1.95424	-2.43136	-2.90849	-3.38561	-3.86273	-4.33985	-4.81697	-5.29409		141
V2 = day7												141													141		d7/d0												d7/d0
V3=day14	0.445	0.0062	0.0106	0.0141	0.0309	0.053	0.148	0.312	0.385	0.414	0.434			0.434	0.0054	0.0093	0.015	0.0305	0.0615	0.144	0.282	0.401	0.419	0.438			d14/d0	0.970048	0.968452	0.964394	0.92445	0.88009	0.65977	0.272727	0.0745192	0.0142857	-0.133159		d14/d0	0.975115	0.973876	0.964871	0.932671	0.863029	0.703704	0.437126	0.0988764	0.0323326	0.0352423
V4=day28	0.352	0.0022	0.005	0.0066	0.0117	0.0338	0.0844	0.204	0.34	0.426	0.406			0.286	0.0032	0.0034	0.0078	0.0146	0.0358	0.0893	0.195	0.335	0.429	0.412			d28/d0	0.989372	0.985119	0.983333	0.971394	0.923529	0.805977	0.524476	0.182692	-0.0142857	-0.0600522		d28/d0	0.985253	0.990449	0.981733	0.96777	0.920267	0.816255	0.610778	0.247191	0.00923788	0.092511
V0=day 0	0.446	0.425	0.432	0.446	0.434	0.457	0.456	0.421	0.337	0.394	0.415			0.471	0.435	0.468	0.468	0.452	0.497	0.495	0.403	0.396	0.391	0.393			142	-1	-1.47712	-1.95424	-2.43136	-2.90849	-3.38561	-3.86273	-4.33985	-4.81697	-5.29409		142	-1	-1.47712	-1.95424	-2.43136	-2.90849	-3.38561	-3.86273	-4.33985	-4.81697	-5.29409
V2 = day7												142													142		d7/d0												d7/d0
V3=day14	0.451	0.0091	0.016	0.0319	0.0818	0.235	0.337	0.417	0.429	0.429	0.429			0.429	0.0085	0.0126	0.0344	0.0812	0.21	0.333	0.409	0.401	0.394	0.424			d14/d0	0.978588	0.962963	0.928475	0.811521	0.485777	0.260965	0.00950119	-0.272997	-0.0888325	-0.0337349		d14/d0	0.98046	0.973077	0.926496	0.820354	0.577465	0.327273	-0.0148883	-0.0126263	-0.00767263	-0.0788804
V4=day28	0.382	0.006	0.0098	0.0142	0.024	0.0661	0.184	0.326	0.343	0.412	0.406			0.396	0.0061	0.0104	0.0125	0.026	0.0708	0.196	0.31	0.422	0.489	0.391			d28/d0	0.985882	0.977315	0.968161	0.9447	0.855361	0.596491	0.225653	-0.0178042	-0.0456853	0.0216867		d28/d0	0.985977	0.977778	0.973291	0.942478	0.857545	0.60404	0.230769	-0.0656566	-0.250639	0.00508906
V0=day 0	0.435	0.306	0.373	0.409	0.391	0.451	0.434	0.41	0.361	0.457	0.367			0.459	0.307	0.408	0.437	0.452	0.481	0.482	0.459	0.457	0.447	0.458			143	-1	-1.47712	-1.95424	-2.43136	-2.90849	-3.38561	-3.86273	-4.33985	-4.81697	-5.29409		143
V2 = day7												143													143		d7/d0												d7/d0
V3=day14	0.418	0.0071	0.01	0.0164	0.0367	0.0968	0.233	0.366	0.424	0.467	0.425			0.464	0.0028	0.007	0.0185	0.0407	0.0903	0.181	0.299	0.417	0.421	0.46			d14/d0	0.976797	0.97319	0.959902	0.906138	0.785366	0.463134	0.107317	-0.174515	-0.0218818	-0.158038		d14/d0	0.990879	0.982843	0.957666	0.909956	0.812266	0.624481	0.348584	0.0875274	0.0581655	-0.00436681
V4=day28	0.345	0.0059	0.0089	0.0156	0.0389	0.0832	0.223	0.341	0.401	0.382	0.434			0.324	0.0051	0.0073	0.0168	0.0336	0.0904	0.223	0.337	0.396	0.438	0.454			d28/d0	0.980719	0.976139	0.961858	0.900512	0.815521	0.486175	0.168293	-0.110803	0.164114	-0.182561		d28/d0	0.983388	0.982108	0.961556	0.925664	0.812058	0.537344	0.265795	0.133479	0.0201342	0.00873362
V0=day 0	0.433	0.28	0.404	0.396	0.412	0.343	0.406	0.408	0.397	0.403	0.372			0.484	0.329	0.414	0.423	0.422	0.467	0.445	0.433	0.451	0.35	0.316			144	-1	-1.47712	-1.95424	-2.43136	-2.90849	-3.38561	-3.86273	-4.33985	-4.81697	-5.29409		144	-1	-1.47712	-1.95424	-2.43136	-2.90849	-3.38561	-3.86273	-4.33985	-4.81697	-5.29409
V2 = day7												144													144		d7/d0												d7/d0
V3=day14	0.424	0.0057	0.0118	0.0194	0.0391	0.0975	0.2	0.311	0.295	0.4	0.397			0.469	0.0065	0.0143	0.0169	0.0481	0.0944	0.22	0.295	0.378	0.42	0.432			d14/d0	0.979643	0.970792	0.95101	0.905097	0.715743	0.507389	0.237745	0.256927	0.00744417	-0.0672043		d14/d0	0.980243	0.965459	0.960047	0.886019	0.797859	0.505618	0.318707	0.161863	-0.2	-0.367089
V4=day28	0.418	0.006	0.0067	0.009	0.0141	0.0233	0.0551	0.129	0.263	0.333	0.404			0.417	0.0042	0.0076	0.008	0.0125	0.025	0.0546	0.137	0.277	0.373	0.352			d28/d0	0.978571	0.983416	0.977273	0.965777	0.93207	0.864286	0.683824	0.337531	0.173697	-0.0860215		d28/d0	0.987234	0.981643	0.981087	0.970379	0.946467	0.877303	0.683603	0.385809	-0.0657143	-0.113924
V0=day 0	0.425	0.303	0.363	0.407	0.411	0.403	0.423	0.41	0.362	0.415	0.365			0.458	0.308	0.418	0.422	0.464	0.452	0.49	0.439	0.455	0.46	0.418			145	-1	-1.47712	-1.95424	-2.43136	-2.90849	-3.38561	-3.86273	-4.33985	-4.81697	-5.29409		145
V2 = day7												145													145		d7/d0												d7/d0
V3=day14	0.428	0.0043	0.0081	0.0104	0.0232	0.0446	0.122	0.287	0.355	0.423	0.44			0.425	0.005	0.0058	0.0111	0.0192	0.0367	0.121	0.285	0.371	0.444	0.392			d14/d0	0.985809	0.977686	0.974447	0.943552	0.88933	0.711584	0.3	0.019337	-0.0192771	-0.205479		d14/d0	0.983766	0.986124	0.973697	0.958621	0.918805	0.753061	0.350797	0.184615	0.0347826	0.062201
V4=day28	0.397	0.0034	0.0044	0.0078	0.0129	0.0281	0.0769	0.208	0.302	0.372	0.348			0.349	0.0027	0.0037	0.0071	0.0108	0.0285	0.0785	0.212	0.328	0.377	0.376			d28/d0	0.988779	0.987879	0.980835	0.968613	0.930273	0.818203	0.492683	0.165746	0.103614	0.0465753		d28/d0	0.991234	0.991148	0.983175	0.976724	0.936947	0.839796	0.517084	0.279121	0.180435	0.100478
V0=day 0	0.42	0.129	0.253	0.285	0.378	0.415	0.446	0.439	0.427	0.461	0.433			0.425	0.135	0.25	0.309	0.431	0.445	0.468	0.493	0.469	0.449	0.46			146	-1	-1.47712	-1.95424	-2.43136	-2.90849	-3.38561	-3.86273	-4.33985	-4.81697	-5.29409		146	-1	-1.47712	-1.95424	-2.43136	-2.90849	-3.38561	-3.86273	-4.33985	-4.81697	-5.29409
V2 = day7												146													146		d7/d0												d7/d0
V3=day14	0.43	0.007	0.0106	0.0158	0.0263	0.0726	0.214	0.382	0.423	0.457	0.5			0.435	0.0093	0.0113	0.0148	0.0252	0.0719	0.235	0.373	0.444	0.432	0.469			d14/d0	0.945736	0.958103	0.944561	0.930423	0.82506	0.520179	0.129841	0.00936768	0.00867679	-0.154734		d14/d0	0.931111	0.9548	0.952104	0.941531	0.838427	0.497863	0.243408	0.0533049	0.0378619	-0.0195652
V4=day28	0.414	0.0058	0.0078	0.0093	0.0161	0.0381	0.126	0.262	0.373	0.424	0.449			0.338	0.0058	0.0086	0.0109	0.0189	0.0381	0.127	0.278	0.407	0.42	0.463			d28/d0	0.955039	0.96917	0.967368	0.957407	0.908193	0.717489	0.403189	0.126464	0.0802603	-0.0369515		d28/d0	0.957037	0.9656	0.964725	0.956148	0.914382	0.728632	0.436105	0.132196	0.064588	-0.00652174
V0=day 0	0.391	0.338	0.368	0.398	0.427	0.415	0.429	0.42	0.437	0.419	0.431			0.388	0.351	0.383	0.386	0.415	0.393	0.413	0.396	0.485	0.437	0.44			147	-1	-1.47712	-1.95424	-2.43136	-2.90849	-3.38561	-3.86273	-4.33985	-4.81697	-5.29409		147
V2 = day7												147													147		d7/d0												d7/d0
V3=day14	0.407	0.0033	0.0083	0.0141	0.0333	0.0933	0.247	0.315	0.393	0.415	0.474			0.44	0.0033	0.0065	0.0146	0.0332	0.103	0.193	0.365	0.42	0.491	0.456			d14/d0	0.990237	0.977446	0.964573	0.922014	0.775181	0.424242	0.25	0.100686	0.00954654	-0.099768		d14/d0	0.990598	0.983029	0.962176	0.92	0.737913	0.532688	0.0782828	0.134021	-0.12357	-0.0363636
V4=day28	0.424	0.0025	0.0046	0.0109	0.0274	0.0772	0.234	0.348	0.408	0.341	0.414			0.394	0.0021	0.005	0.0119	0.0285	0.0882	0.222	0.317	0.392	0.406	0.399			d28/d0	0.992604	0.9875	0.972613	0.935831	0.813976	0.454545	0.171429	0.0663616	0.186158	0.0394432		d28/d0	0.994017	0.986945	0.969171	0.931325	0.775573	0.46247	0.199495	0.191753	0.0709382	0.0931818
V0=day 0	0.426	0.286	0.374	0.382	0.459	0.443	0.447	0.457	0.399	0.482	0.455			0.436	0.284	0.411	0.431	0.474	0.446	0.465	0.467	0.356	0.511	0.518			148	-1	-1.47712	-1.95424	-2.43136	-2.90849	-3.38561	-3.86273	-4.33985	-4.81697	-5.29409		148	-1	-1.47712	-1.95424	-2.43136	-2.90849	-3.38561	-3.86273	-4.33985	-4.81697	-5.29409
V2 = day7												148													148		d7/d0												d7/d0
V3=day14	0.418	0.0057	0.0106	0.0154	0.0292	0.0515	0.0907	0.209	0.329	0.474	0.463			0.432	0.0043	0.0075	0.0151	0.0276	0.0471	0.102	0.204	0.354	0.444	0.485			d14/d0	0.98007	0.971658	0.959686	0.936383	0.883747	0.797092	0.54267	0.175439	0.0165975	-0.0175824		d14/d0	0.984859	0.981752	0.964965	0.941772	0.894395	0.780645	0.563169	0.00561798	0.131115	0.0637066
V4=day28	0.382	0.0027	0.0062	0.0144	0.0246	0.0494	0.107	0.232	0.322	0.392	0.379			0.34	0.0037	0.0058	0.0092	0.0258	0.0537	0.107	0.218	0.349	0.335	0.312			d28/d0	0.990559	0.983422	0.962304	0.946405	0.888488	0.760626	0.492341	0.192982	0.186722	0.167033		d28/d0	0.986972	0.985888	0.978654	0.94557	0.879596	0.769892	0.533191	0.0196629	0.344423	0.397683
V0=day 0	0.402	0.184	0.328	0.406	0.435	0.336	0.444	0.457	0.41	0.423	0.433			0.392	0.184	0.329	0.368	0.391	0.338	0.436	0.396	0.397	0.437	0.394			149	-1	-1.47712	-1.95424	-2.43136	-2.90849	-3.38561	-3.86273	-4.33985	-4.81697	-5.29409		149
V2 = day7												149													149		d7/d0												d7/d0
V3=day14	0.393	0.0018	0.0034	0.0095	0.0214	0.0687	0.175	0.293	0.334	0.376	0.405			0.406	0.0015	0.0036	0.0104	0.0232	0.0643	0.168	0.291	0.324	0.395	0.397			d14/d0	0.990217	0.989634	0.976601	0.950805	0.795536	0.605856	0.358862	0.185366	0.111111	0.0646651		d14/d0	0.991848	0.989058	0.971739	0.940665	0.809763	0.614679	0.265152	0.183879	0.0961098	-0.00761421
V4=day28	0.329	0.0015	0.0037	0.0075	0.0209	0.0518	0.151	0.279	0.338	0.372	0.35			0.315	0.002	0.0048	0.0081	0.0169	0.0469	0.162	0.276	0.388	0.407	0.405			d28/d0	0.991848	0.98872	0.981527	0.951954	0.845833	0.65991	0.389497	0.17561	0.120567	0.191686		d28/d0	0.98913	0.98541	0.977989	0.956777	0.861243	0.62844	0.30303	0.02267	0.0686499	-0.0279188
V0=day 0	0.402	0.354	0.379	0.379	0.396	0.408	0.403	0.308	0.332	0.32	0.394			0.413	0.358	0.361	0.362	0.357	0.381	0.35	0.35	0.384	0.379	0.434			150	-1	-1.47712	-1.95424	-2.43136	-2.90849	-3.38561	-3.86273	-4.33985	-4.81697	-5.29409		150	-1	-1.47712	-1.95424	-2.43136	-2.90849	-3.38561	-3.86273	-4.33985	-4.81697	-5.29409
V2 = day7												150													150		d7/d0												d7/d0
V3=day14	0.433	0.0039	0.0096	0.0232	0.0588	0.179	0.297	0.252	0.266	0.339	0.327			0.391	0.0042	0.01	0.0224	0.0603	0.153	0.309	0.353	0.366	0.364	0.335			d14/d0	0.988983	0.97467	0.938786	0.851515	0.561275	0.263027	0.181818	0.198795	-0.059375	0.170051		d14/d0	0.988268	0.972299	0.938122	0.831092	0.598425	0.117143	-0.00857143	0.046875	0.0395778	0.228111
V4=day28	0.403	0.0016	0.0032	0.0062	0.0162	0.0276	0.0763	0.236	0.282	0.318	0.276			0.313	0.002	0.0041	0.0063	0.0117	0.0304	0.0847	0.226	0.313	0.312	0.348			d28/d0	0.99548	0.991557	0.983641	0.959091	0.932353	0.81067	0.233766	0.150602	0.00625	0.299492		d28/d0	0.994413	0.988643	0.982597	0.967227	0.92021	0.758	0.354286	0.184896	0.176781	0.198157
V0=day 0	0.42	0.345	0.369	0.363	0.383	0.399	0.363	0.361	0.404	0.397	0.478			0.389	0.333	0.394	0.375	0.417	0.409	0.367	0.41	0.41	0.41	0.423			151	-1	-1.47712	-1.95424	-2.43136	-2.90849	-3.38561	-3.86273	-4.33985	-4.81697	-5.29409		151
V2 = day7												151													151		d7/d0												d7/d0
V3=day14	0.402	0.0031	0.0076	0.0163	0.0396	0.0992	0.216	0.34	0.384	0.394	0.355			0.411	0.0038	0.0078	0.0166	0.0378	0.101	0.181	0.308	0.337	0.421	0.451			d14/d0	0.991014	0.979404	0.955096	0.896606	0.751378	0.404959	0.0581717	0.049505	0.00755668	0.257322		d14/d0	0.988589	0.980203	0.955733	0.909353	0.753056	0.506812	0.24878	0.178049	-0.0268293	-0.0661939
V4=day28	0.378	0.0019	0.0039	0.0058	0.0138	0.0244	0.0586	0.146	0.254	0.354	0.383			0.273	0.0019	0.0048	0.0087	0.0133	0.029	0.0689	0.166	0.288	0.371	0.39			d28/d0	0.994493	0.989431	0.984022	0.963969	0.938847	0.838567	0.595568	0.371287	0.108312	0.198745		d28/d0	0.994294	0.987817	0.9768	0.968106	0.929095	0.812262	0.595122	0.297561	0.095122	0.0780142
V0=day 0	0.391	0.173	0.27	0.308	0.361	0.37	0.354	0.389	0.345	0.402	0.378			0.41	0.162	0.242	0.319	0.377	0.402	0.409	0.423	0.396	0.409	0.339			152	-1	-1.47712	-1.95424	-2.43136	-2.90849	-3.38561	-3.86273	-4.33985	-4.81697	-5.29409		152	-1	-1.47712	-1.95424	-2.43136	-2.90849	-3.38561	-3.86273	-4.33985	-4.81697	-5.29409
V2 = day7												152													152		d7/d0												d7/d0
V3=day14	0.37	0.0025	0.0073	0.016	0.0453	0.152	0.255	0.327	0.294	0.249	0.367			0.37	0.0027	0.0067	0.0162	0.0401	0.143	0.253	0.328	0.323	0.342	0.368			d14/d0	0.985549	0.972963	0.948052	0.874515	0.589189	0.279661	0.159383	0.147826	0.380597	0.0291005		d14/d0	0.983333	0.972314	0.949216	0.893634	0.644279	0.381418	0.224586	0.184343	0.163814	-0.0855457
V4=day28	0.407	0.003	0.006	0.0167	0.0546	0.153	0.301	0.326	0.351	0.357	0.35			0.252	0.0033	0.0072	0.0159	0.0514	0.167	0.277	0.361	0.356	0.318	0.358			d28/d0	0.982659	0.977778	0.945779	0.848753	0.586486	0.149718	0.161954	-0.0173913	0.11194	0.0740741		d28/d0	0.97963	0.970248	0.950157	0.86366	0.584577	0.322738	0.146572	0.10101	0.222494	-0.0560472
V0=day 0	0.391	0.281	0.304	0.35	0.376	0.363	0.345	0.376	0.295	0.334	0.329			0.394	0.291	0.335	0.372	0.36	0.373	0.39	0.405	0.369	0.342	0.383			153	-1	-1.47712	-1.95424	-2.43136	-2.90849	-3.38561	-3.86273	-4.33985	-4.81697	-5.29409		153
V2 = day7												153													153		d7/d0												d7/d0
V3=day14	0.384	0.0038	0.0044	0.0105	0.0265	0.0742	0.17	0.265	0.34	0.362	0.434			0.419	0.0029	0.0072	0.0117	0.021	0.0667	0.169	0.294	0.237	0.363	0.392			d14/d0	0.986477	0.985526	0.97	0.929521	0.795592	0.507246	0.295213	-0.152542	-0.0838323	-0.319149		d14/d0	0.990034	0.978507	0.968548	0.941667	0.82118	0.566667	0.274074	0.357724	-0.0614035	-0.0234987
V4=day28	0.419	0.0019	0.0036	0.0069	0.0095	0.022	0.0536	0.128	0.274	0.331	0.346			0.414	0.0023	0.0032	0.006	0.0133	0.0279	0.0501	0.15	0.248	0.324	0.322			d28/d0	0.993238	0.988158	0.980286	0.974734	0.939394	0.844638	0.659574	0.0711864	0.00898204	-0.0516717		d28/d0	0.992096	0.990448	0.983871	0.963056	0.925201	0.871538	0.62963	0.327913	0.0526316	0.159269
V0=day 0	0.355	0.217	0.292	0.305	0.326	0.334	0.29	0.286	0.313	0.336	0.31			0.375	0.22	0.294	0.318	0.328	0.297	0.218	0.331	0.31	0.328	0.323			154	-1	-1.47712	-1.95424	-2.43136	-2.90849	-3.38561	-3.86273	-4.33985	-4.81697	-5.29409		154	-1	-1.47712	-1.95424	-2.43136	-2.90849	-3.38561	-3.86273	-4.33985	-4.81697	-5.29409
V2 = day7												154													154		d7/d0												d7/d0
V3=day14	0.316	0.002	0.0041	0.0075	0.0166	0.0368	0.113	0.241	0.255	0.271	0.287			0.379	0.0025	0.0049	0.0074	0.0139	0.0361	0.105	0.245	0.293	0.304	0.253			d14/d0	0.990783	0.985959	0.97541	0.94908	0.88982	0.610345	0.157343	0.185304	0.193452	0.0741935		d14/d0	0.988636	0.983333	0.97673	0.957622	0.878451	0.518349	0.259819	0.0548387	0.0731707	0.216718
V4=day28	0.365	0.0015	0.0023	0.0043	0.0076	0.0193	0.0527	0.159	0.259	0.316	0.345			0.268	0.00062	0.0037	0.0034	0.0074	0.0188	0.0569	0.158	0.234	0.242	0.286			d28/d0	0.993088	0.992123	0.985902	0.976687	0.942216	0.818276	0.444056	0.172524	0.0595238	-0.112903		d28/d0	0.997182	0.987415	0.989308	0.977439	0.9367	0.738991	0.522659	0.245161	0.262195	0.114551
V0=day 0	0.28	0.241	0.275	0.267	0.3	0.327	0.312	0.321	0.315	0.3	0.346			0.349	0.228	0.276	0.227	0.323	0.321	0.299	0.265	0.27	0.273	0.314			155	-1	-1.47712	-1.95424	-2.43136	-2.90849	-3.38561	-3.86273	-4.33985	-4.81697	-5.29409		155
V2 = day7												155													155		d7/d0												d7/d0
V3=day14	0.356	0.0019	0.005	0.0097	0.021	0.0631	0.162	0.241	0.29	0.262	0.29			0.373	0.0036	0.0069	0.0091	0.0218	0.0618	0.164	0.202	0.27	0.281	0.321			d14/d0	0.992116	0.981818	0.96367	0.93	0.807034	0.480769	0.249221	0.0793651	0.126667	0.16185		d14/d0	0.984211	0.975	0.959912	0.932508	0.807477	0.451505	0.237736	0	-0.029304	-0.022293
V4=day28	0.365	0.0021	0.0023	0.0065	0.0103	0.0301	0.093	0.21	0.263	0.253	0.321			0.357	0.0021	0.0039	0.0055	0.0106	0.0298	0.106	0.206	0.303	0.333	0.347			d28/d0	0.991286	0.991636	0.975655	0.965667	0.907951	0.701923	0.345794	0.165079	0.156667	0.0722543		d28/d0	0.990789	0.98587	0.975771	0.967183	0.907165	0.645485	0.222642	-0.122222	-0.21978	-0.105096
V0=day 0	0.166	0.165	0.34	0.441	0.456	0.493	0.525	0.505	0.482	0.508	0.476			0.428	0.172	0.328	0.489	0.516	0.557	0.595	0.58	0.561	0.576	0.528			156	-1	-1.47712	-1.95424	-2.43136	-2.90849	-3.38561	-3.86273	-4.33985	-4.81697	-5.29409		156	-1	-1.47712	-1.95424	-2.43136	-2.90849	-3.38561	-3.86273	-4.33985	-4.81697	-5.29409
V2 = day7												156													156		d7/d0												d7/d0
V3=day14	0.423	0.0021	0.0054	0.0086	0.0242	0.0551	0.165	0.303	0.439	0.508	0.513			0.429	0.0019	0.0066	0.0095	0.0192	0.054	0.158	0.33	0.45	0.515	0.502			d14/d0	0.987273	0.984118	0.980499	0.94693	0.888235	0.685714	0.4	0.0892116	0	-0.0777311		d14/d0	0.988953	0.979878	0.980573	0.962791	0.903052	0.734454	0.431034	0.197861	0.105903	0.0492424
V4=day28	0.341	0.0016	0.0021	0.0048	0.0092	0.0305	0.0848	0.229	0.359	0.441	0.442			0.248	0.0011	0.0027	0.0055	0.0092	0.0261	0.0691	0.221	0.333	0.443	0.417			d28/d0	0.990303	0.993824	0.989116	0.979825	0.938134	0.838476	0.546535	0.255187	0.13189	0.0714286		d28/d0	0.993605	0.991768	0.988753	0.982171	0.953142	0.883866	0.618966	0.406417	0.230903	0.210227
V0=day 0	0.319	0.307	0.439	0.445	0.476	0.454	0.458	0.463	0.46	0.464	0.443			0.411	0.31	0.463	0.472	0.506	0.515	0.518	0.531	0.491	0.531	0.537			157	-1	-1.47712	-1.95424	-2.43136	-2.90849	-3.38561	-3.86273	-4.33985	-4.81697	-5.29409		157
V2 = day7												157													157		d7/d0												d7/d0
V3=day14	0.415	0.0037	0.0104	0.016	0.027	0.0946	0.252	0.401	0.46	0.486	0.528			0.413	0.0035	0.0067	0.0129	0.0369	0.0962	0.237	0.403	0.493	0.524	0.513			d14/d0	0.987948	0.97631	0.964045	0.943277	0.79163	0.449782	0.133909	0	-0.0474138	-0.191874		d14/d0	0.98871	0.985529	0.972669	0.927075	0.813204	0.542471	0.241055	-0.00407332	0.0131827	0.0446927
V4=day28	0.402	0.0018	0.0052	0.011	0.0272	0.0635	0.186	0.362	0.435	0.471	0.499			0.369	0.0022	0.0048	0.0109	0.0273	0.0617	0.16	0.328	0.407	0.385	0.445			d28/d0	0.994137	0.988155	0.975281	0.942857	0.860132	0.593886	0.218143	0.0543478	-0.0150862	-0.126411		d28/d0	0.992903	0.989633	0.976907	0.946047	0.880194	0.69112	0.382298	0.171079	0.274953	0.171322
V0=day 0	0.406	0.297	0.424	0.46	0.489	0.491	0.504	0.458	0.465	0.523	0.502			0.476	0.321	0.448	0.518	0.521	0.551	0.551	0.496	0.479	0.537	0.507			158	-1	-1.47712	-1.95424	-2.43136	-2.90849	-3.38561	-3.86273	-4.33985	-4.81697	-5.29409		158	-1	-1.47712	-1.95424	-2.43136	-2.90849	-3.38561	-3.86273	-4.33985	-4.81697	-5.29409
V2 = day7												158													158		d7/d0												d7/d0
V3=day14	0.432	0.0024	0.0047	0.0095	0.0175	0.0307	0.0842	0.195	0.361	0.472	0.512			0.438	0.0029	0.0049	0.0094	0.0188	0.0348	0.08	0.195	0.334	0.466	0.489			d14/d0	0.991919	0.988915	0.979348	0.964213	0.937475	0.832937	0.574236	0.223656	0.0975143	-0.0199203		d14/d0	0.990966	0.989062	0.981853	0.963916	0.936842	0.854809	0.606855	0.302714	0.132216	0.035503
V4=day28	0.402	0.0024	0.0047	0.0073	0.013	0.0435	0.111	0.241	0.361	0.425	0.464			0.295	0.0021	0.005	0.0074	0.0123	0.0364	0.109	0.217	0.337	0.421	0.409			d28/d0	0.991919	0.988915	0.98413	0.973415	0.911405	0.779762	0.473799	0.223656	0.18738	0.0756972		d28/d0	0.993458	0.988839	0.985714	0.976392	0.933938	0.802178	0.5625	0.296451	0.216015	0.193294
V0=day 0	0.432	0.323	0.429	0.474	0.485	0.482	0.502	0.502	0.467	0.505	0.494			0.473	0.343	0.477	0.519	0.515	0.533	0.531	0.524	0.54	0.519	0.536			159	-1	-1.47712	-1.95424	-2.43136	-2.90849	-3.38561	-3.86273	-4.33985	-4.81697	-5.29409		159
V2 = day7												159													159		d7/d0												d7/d0
V3=day14	0.49	0.0063	0.0119	0.0205	0.0434	0.0863	0.222	0.419	0.443	0.516	0.459			0.472	0.0045	0.0101	0.0202	0.0439	0.0798	0.209	0.433	0.462	0.493	0.508			d14/d0	0.980495	0.972261	0.956751	0.910515	0.820954	0.557769	0.165339	0.0513919	-0.0217822	0.0708502		d14/d0	0.98688	0.978826	0.961079	0.914757	0.850281	0.606403	0.173664	0.144444	0.0500963	0.0522388
V4=day28	0.428	0.0022	0.0055	0.0126	0.0205	0.0537	0.119	0.301	0.432	0.446	0.478			0.316	0.0024	0.0058	0.0147	0.024	0.0489	0.126	0.292	0.432	0.458	0.489			d28/d0	0.993189	0.987179	0.973418	0.957732	0.888589	0.762948	0.400398	0.0749465	0.116832	0.0323887		d28/d0	0.993003	0.987841	0.971676	0.953398	0.908255	0.762712	0.442748	0.2	0.117534	0.0876866
V0=day 0	0.415	0.298	0.443	0.522	0.522	0.513	0.519	0.523	0.511	0.465	0.454			0.466	0.316	0.472	0.522	0.544	0.49	0.534	0.506	0.521	0.476	0.453			160	-1	-1.47712	-1.95424	-2.43136	-2.90849	-3.38561	-3.86273	-4.33985	-4.81697	-5.29409		160	-1	-1.47712	-1.95424	-2.43136	-2.90849	-3.38561	-3.86273	-4.33985	-4.81697	-5.29409
V2 = day7												160													160		d7/d0												d7/d0
V3=day14	0.462	0.0017	0.0023	0.0054	0.0175	0.0532	0.159	0.367	0.398	0.452	0.473			0.452	0.0016	0.0032	0.0057	0.0168	0.0511	0.165	0.362	0.438	0.482	0.487			d14/d0	0.994295	0.994808	0.989655	0.966475	0.896296	0.693642	0.298279	0.221135	0.027957	-0.0418502		d14/d0	0.994937	0.99322	0.98908	0.969118	0.895714	0.691011	0.284585	0.159309	-0.012605	-0.0750552
V4=day28	0.454	0.0018	0.0024	0.0048	0.011	0.0363	0.139	0.315	0.429	0.449	0.431			0.407	0.0012	0.0029	0.004	0.0133	0.0395	0.129	0.297	0.374	0.413	0.356			d28/d0	0.99396	0.994582	0.990805	0.978927	0.92924	0.732177	0.397706	0.16047	0.0344086	0.0506608		d28/d0	0.996203	0.993856	0.992337	0.975551	0.919388	0.758427	0.413043	0.28215	0.132353	0.214128
V0=day 0	0.404	0.196	0.349	0.457	0.457	0.501	0.477	0.43	0.427	0.446	0.445			0.453	0.21	0.385	0.469	0.435	0.491	0.469	0.443	0.424	0.418	0.472			161	-1	-1.47712	-1.95424	-2.43136	-2.90849	-3.38561	-3.86273	-4.33985	-4.81697	-5.29409		161
V2 = day7												161													161		d7/d0												d7/d0
V3=day14	0.434	0.001	0.0033	0.0073	0.0128	0.0279	0.0822	0.186	0.288	0.375	0.436			0.456	0.0016	0.003	0.0055	0.0111	0.0256	0.0757	0.174	0.305	0.441	0.449			d14/d0	0.994898	0.990544	0.984026	0.971991	0.944311	0.827673	0.567442	0.325527	0.159193	0.0202247		d14/d0	0.992381	0.992208	0.988273	0.974483	0.947862	0.838593	0.607223	0.28066	-0.0550239	0.0487288
V4=day28	0.41	0.00062	0.0025	0.0049	0.0111	0.0336	0.0897	0.215	0.306	0.329	0.449			0.295	0.0012	0.0025	0.0043	0.0103	0.0262	0.0837	0.216	0.377	0.477	0.373			d28/d0	0.996837	0.992837	0.989278	0.975711	0.932934	0.81195	0.5	0.283372	0.262332	-0.00898876		d28/d0	0.994286	0.993506	0.990832	0.976322	0.94664	0.821535	0.512415	0.110849	-0.141148	0.209746
V0=day 0	0.393	0.198	0.306	0.4	0.451	0.505	0.501	0.527	0.478	0.455	0.49			0.455	0.19	0.346	0.432	0.471	0.539	0.522	0.529	0.539	0.454	0.519			162	-1	-1.47712	-1.95424	-2.43136	-2.90849	-3.38561	-3.86273	-4.33985	-4.81697	-5.29409		162	-1	-1.47712	-1.95424	-2.43136	-2.90849	-3.38561	-3.86273	-4.33985	-4.81697	-5.29409
V2 = day7												162													162		d7/d0												d7/d0
V3=day14	0.432	0.0026	0.0048	0.0082	0.0231	0.0599	0.166	0.337	0.437	0.442	0.472			0.425	0.0026	0.0056	0.0107	0.021	0.0602	0.167	0.326	0.445	0.418	0.461			d14/d0	0.986869	0.984314	0.9795	0.94878	0.881386	0.668663	0.360531	0.0857741	0.0285714	0.0367347		d14/d0	0.986316	0.983815	0.975231	0.955414	0.888312	0.680077	0.383743	0.174397	0.0792952	0.111753
V4=day28	0.4	0.0014	0.0039	0.0052	0.0088	0.0193	0.0444	0.145	0.282	0.339	0.442			0.282	0.0021	0.003	0.006	0.0113	0.0194	0.0396	0.143	0.305	0.322	0.427			d28/d0	0.992929	0.987255	0.987	0.980488	0.961782	0.911377	0.724858	0.410042	0.254945	0.0979592		d28/d0	0.988947	0.991329	0.986111	0.976008	0.964007	0.924138	0.729679	0.434137	0.290749	0.177264
V0=day 0	0.392	0.269	0.436	0.458	0.464	0.487	0.471	0.484	0.483	0.463	0.464			0.44	0.343	0.453	0.45	0.491	0.519	0.452	0.485	0.517	0.496	0.493			163	-1	-1.47712	-1.95424	-2.43136	-2.90849	-3.38561	-3.86273	-4.33985	-4.81697	-5.29409		163
V2 = day7												163													163		d7/d0												d7/d0
V3=day14	0.422	0.0028	0.0065	0.0108	0.0242	0.0584	0.18	0.331	0.412	0.46	0.453			0.394	0.0024	0.0054	0.0135	0.0226	0.0567	0.158	0.312	0.422	0.483	0.479			d14/d0	0.989591	0.985092	0.976419	0.947845	0.880082	0.617834	0.316116	0.146998	0.00647948	0.0237069		d14/d0	0.993003	0.988079	0.97	0.953971	0.890751	0.650442	0.356701	0.183752	0.0262097	0.0283976
V4=day28	0.337	0.0014	0.004	0.0075	0.0158	0.0381	0.0957	0.22	0.362	0.42	0.458			0.319	0.0012	0.0036	0.0093	0.0163	0.0421	0.0874	0.21	0.365	0.379	0.422			d28/d0	0.994796	0.990826	0.983624	0.965948	0.921766	0.796815	0.545455	0.250518	0.0928726	0.012931		d28/d0	0.996501	0.992053	0.979333	0.966802	0.918882	0.806637	0.56701	0.294004	0.235887	0.144016
V0=day 0	0.394	0.303	0.425	0.431	0.431	0.46	0.466	0.44	0.447	0.432	0.451			0.419	0.306	0.395	0.456	0.442	0.469	0.45	0.412	0.436	0.451	0.407			164	-1	-1.47712	-1.95424	-2.43136	-2.90849	-3.38561	-3.86273	-4.33985	-4.81697	-5.29409		164	-1	-1.47712	-1.95424	-2.43136	-2.90849	-3.38561	-3.86273	-4.33985	-4.81697	-5.29409
V2 = day7												164													164		d7/d0												d7/d0
V3=day14	0.398	0.0045	0.0161	0.0518	0.175	0.321	0.398	0.33	0.384	0.389	0.327			0.411	0.0055	0.0148	0.0531	0.173	0.33	0.372	0.371	0.389	0.354	0.283			d14/d0	0.985149	0.962118	0.879814	0.593968	0.302174	0.145923	0.25	0.14094	0.099537	0.274945		d14/d0	0.982026	0.962532	0.883553	0.608597	0.296375	0.173333	0.0995146	0.107798	0.215078	0.304668
V4=day28	0.356	0.0017	0.0027	0.0061	0.0106	0.0155	0.0324	0.0874	0.21	0.295	0.287			0.33	0.0013	0.0035	0.0056	0.0095	0.015	0.0283	0.076	0.214	0.283	0.285			d28/d0	0.994389	0.993647	0.985847	0.975406	0.966304	0.930472	0.801364	0.530201	0.31713	0.363636		d28/d0	0.995752	0.991139	0.987719	0.978507	0.968017	0.937111	0.815534	0.509174	0.372506	0.299754
V0=day 0	0.353	0.129	0.275	0.371	0.433	0.428	0.452	0.435	0.433	0.409	0.432			0.37	0.127	0.282	0.39	0.448	0.471	0.465	0.461	0.454	0.468	0.443			165	-1	-1.47712	-1.95424	-2.43136	-2.90849	-3.38561	-3.86273	-4.33985	-4.81697	-5.29409		165
V2 = day7												165													165		d7/d0												d7/d0
V3=day14	0.411	0.0065	0.0131	0.0241	0.0458	0.0624	0.128	0.28	0.377	0.433	0.328			0.379	0.0052	0.0148	0.03	0.0412	0.0715	0.121	0.218	0.36	0.394	0.323			d14/d0	0.949612	0.952364	0.93504	0.894226	0.854206	0.716814	0.356322	0.12933	-0.0586797	0.240741		d14/d0	0.959055	0.947518	0.923077	0.908036	0.848195	0.739785	0.527115	0.207048	0.15812	0.27088
V4=day28	0.38	0.0025	0.0044	0.0114	0.0163	0.0305	0.0678	0.124	0.26	0.331	0.298			0.201	0.0021	0.0054	0.0103	0.0194	0.0322	0.0752	0.0919	0.248	0.305	0.26			d28/d0	0.98062	0.984	0.969272	0.962356	0.928738	0.85	0.714943	0.399538	0.190709	0.310185		d28/d0	0.983465	0.980851	0.97359	0.956696	0.931635	0.83828	0.800651	0.453744	0.348291	0.413093
V0=day 0	0.493	0.25	0.411	0.45	0.481	0.454	0.418	0.437	0.465	0.456	0.45			0.513	0.242	0.417	0.472	0.494	0.431	0.482	0.442	0.358	0.538	0.48			166	-1	-1.47712	-1.95424	-2.43136	-2.90849	-3.38561	-3.86273	-4.33985	-4.81697	-5.29409		166	-1	-1.47712	-1.95424	-2.43136	-2.90849	-3.38561	-3.86273	-4.33985	-4.81697	-5.29409
V2 = day7												166													166		d7/d0												d7/d0
V3=day14	0.463	0.0024	0.0067	0.0119	0.022	0.0234	0.0415	0.0638	0.117	0.21	0.324			0.44	0.0026	0.0103	0.013	0.0203	0.0264	0.0396	0.068	0.139	0.218	0.373			d14/d0	0.9904	0.983698	0.973556	0.954262	0.948458	0.900718	0.854005	0.748387	0.539474	0.28		d14/d0	0.989256	0.9753	0.972458	0.958907	0.938747	0.917842	0.846154	0.611732	0.594796	0.222917
V4=day28	0.435	0.0016	0.0034	0.0038	0.0096	0.0226	0.0635	0.209	0.359	0.31	0.41			0.383	0.0016	0.0018	0.005	0.0093	0.023	0.0755	0.198	0.354	0.413	0.395			d28/d0	0.9936	0.991727	0.991556	0.980042	0.95022	0.848086	0.521739	0.227957	0.320175	0.0888889		d28/d0	0.993388	0.995683	0.989407	0.981174	0.946636	0.843361	0.552036	0.0111732	0.232342	0.177083
V0=day 0	0.446	0.391	0.446	0.465	0.461	0.421	0.369	0.395	0.388	0.388	0.407			0.45	0.412	0.452	0.468	0.47	0.405	0.41	0.478	0.435	0.446	0.412			167	-1	-1.47712	-1.95424	-2.43136	-2.90849	-3.38561	-3.86273	-4.33985	-4.81697	-5.29409		167
V2 = day7												167													167		d7/d0												d7/d0
V3=day14	0.45	0.0024	0.0058	0.0099	0.0218	0.0475	0.125	0.231	0.311	0.362	0.374			0.447	0.0026	0.0037	0.0093	0.02	0.0473	0.133	0.249	0.366	0.346	0.358			d14/d0	0.993862	0.986996	0.97871	0.952711	0.887173	0.661247	0.41519	0.198454	0.0670103	0.0810811		d14/d0	0.993689	0.991814	0.980128	0.957447	0.88321	0.67561	0.479079	0.158621	0.224215	0.131068
V4=day28	0.421	0.0017	0.0016	0.0043	0.0064	0.0206	0.0696	0.178	0.322	0.375	0.379			0.373	0.00081	0.0031	0.0046	0.008	0.023	0.076	0.192	0.332	0.392	0.409			d28/d0	0.995652	0.996413	0.990753	0.986117	0.951069	0.811382	0.549367	0.170103	0.0335052	0.0687961		d28/d0	0.998034	0.993142	0.990171	0.982979	0.94321	0.814634	0.598326	0.236782	0.121076	0.00728155
V0=day 0	0.494	0.463	0.505	0.52	0.523	0.502	0.454	0.471	0.486	0.455	0.426			0.477	0.451	0.518	0.51	0.506	0.49	0.482	0.466	0.469	0.504	0.494			168	-1	-1.47712	-1.95424	-2.43136	-2.90849	-3.38561	-3.86273	-4.33985	-4.81697	-5.29409		168	-1	-1.47712	-1.95424	-2.43136	-2.90849	-3.38561	-3.86273	-4.33985	-4.81697	-5.29409
V2 = day7												168													168		d7/d0												d7/d0
V3=day14	0.468	0.0061	0.0103	0.0204	0.0471	0.116	0.242	0.376	0.397	0.433	0.446			0.466	0.006	0.0116	0.02	0.0413	0.115	0.25	0.364	0.434	0.443	0.433			d14/d0	0.986825	0.979604	0.960769	0.909943	0.768924	0.46696	0.201699	0.183128	0.0483516	-0.0469484		d14/d0	0.986696	0.977606	0.960784	0.918379	0.765306	0.481328	0.218884	0.0746269	0.121032	0.123482
V4=day28																											d28/d0												d28/d0
V0=day 0	0.465	0.446	0.434	0.471	0.428	0.417	0.464	0.459	0.427	0.424	0.454			0.462	0.449	0.433	0.457	0.408	0.431	0.431	0.382	0.427	0.405	0.438			169	-1	-1.47712	-1.95424	-2.43136	-2.90849	-3.38561	-3.86273	-4.33985	-4.81697	-5.29409		169
V2 = day7												169													169		d7/d0												d7/d0
V3=day14	0.438	0.0035	0.0059	0.0088	0.0292	0.0897	0.215	0.341	0.387	0.442	0.438			0.437	0.0018	0.0054	0.0107	0.0275	0.086	0.215	0.323	0.387	0.412	0.432			d14/d0	0.992152	0.986406	0.981316	0.931776	0.784892	0.536638	0.257081	0.0936768	-0.0424528	0.0352423		d14/d0	0.995991	0.987529	0.976586	0.932598	0.800464	0.50116	0.15445	0.0936768	-0.017284	0.0136986
V4=day28	0.438	0.0014	0.0024	0.0047	0.0088	0.0236	0.067	0.212	0.366	0.387	0.365			0.352	0.0011	0.002	0.0062	0.0094	0.0235	0.0739	0.207	0.337	0.397	0.373			d28/d0	0.996861	0.99447	0.990021	0.979439	0.943405	0.855603	0.538126	0.142857	0.0872642	0.196035		d28/d0	0.99755	0.995381	0.986433	0.976961	0.945476	0.828538	0.458115	0.210773	0.0197531	0.148402
V0=day 0	0.485	0.335	0.42	0.42	0.459	0.475	0.456	0.4	0.468	0.489	0.441			0.49	0.343	0.462	0.427	0.477	0.514	0.446	0.465	0.433	0.506	0.46			170	-1	-1.47712	-1.95424	-2.43136	-2.90849	-3.38561	-3.86273	-4.33985	-4.81697	-5.29409		170	-1	-1.47712	-1.95424	-2.43136	-2.90849	-3.38561	-3.86273	-4.33985	-4.81697	-5.29409
V2 = day7												170													170		d7/d0												d7/d0
V3=day14	0.453	0.0034	0.0092	0.016	0.0334	0.0971	0.284	0.352	0.405	0.479	0.431			0.423	0.0045	0.0066	0.0174	0.0364	0.0891	0.236	0.406	0.418	0.455	0.448			d14/d0	0.989851	0.978095	0.961905	0.927233	0.795579	0.377193	0.12	0.134615	0.0204499	0.0226757		d14/d0	0.98688	0.985714	0.959251	0.92369	0.826654	0.470852	0.126882	0.034642	0.100791	0.026087
V4=day28	0.453	0.0049	0.0097	0.0167	0.0349	0.0869	0.205	0.254	0.278	0.292	0.322			0.347	0.0045	0.0134	0.0179	0.036	0.0813	0.204	0.322	0.428	0.445	0.457			d28/d0	0.985373	0.976905	0.960238	0.923965	0.817053	0.550439	0.365	0.405983	0.402863	0.269841		d28/d0	0.98688	0.970996	0.95808	0.924528	0.841829	0.542601	0.307527	0.0115473	0.120553	0.00652174
V0=day 0	0.457	0.178	0.293	0.393	0.416	0.444	0.367	0.481	0.438	0.514	0.433			0.435	0.176	0.295	0.389	0.46	0.476	0.491	0.511	0.499	0.512	0.407			171	-1	-1.47712	-1.95424	-2.43136	-2.90849	-3.38561	-3.86273	-4.33985	-4.81697	-5.29409		171
V2 = day7												171													171		d7/d0												d7/d0
V3=day14	0.421	0.0017	0.0043	0.009	0.0203	0.0698	0.157	0.303	0.394	0.467	0.421			0.423	0.0021	0.0035	0.0101	0.0222	0.0691	0.165	0.293	0.397	0.464	0.435			d14/d0	0.990449	0.985324	0.977099	0.951202	0.842793	0.572207	0.370062	0.100457	0.0914397	0.0277136		d14/d0	0.988068	0.988136	0.974036	0.951739	0.854832	0.663951	0.426614	0.204409	0.09375	-0.0687961
V4=day28	0.441	0.00062	0.0028	0.0027	0.0072	0.0216	0.0588	0.14	0.309	0.435	0.428			0.274	0.00092	0.0015	0.0026	0.0101	0.0272	0.0635	0.164	0.3	0.429	0.441			d28/d0	0.996517	0.990444	0.99313	0.982692	0.951351	0.839782	0.70894	0.294521	0.153696	0.0115473		d28/d0	0.994773	0.994915	0.993316	0.978043	0.942857	0.870672	0.679061	0.398798	0.162109	-0.0835381
V0=day 0	0.46	0.338	0.411	0.43	0.461	0.407	0.441	0.439	0.468	0.409	0.445			0.401	0.354	0.418	0.466	0.463	0.41	0.43	0.447	0.43	0.445	0.458			172	-1	-1.47712	-1.95424	-2.43136	-2.90849	-3.38561	-3.86273	-4.33985	-4.81697	-5.29409		172	-1	-1.47712	-1.95424	-2.43136	-2.90849	-3.38561	-3.86273	-4.33985	-4.81697	-5.29409
V2 = day7												172													172		d7/d0												d7/d0
V3=day14	0.433	0.0033	0.0072	0.0102	0.0173	0.0343	0.0907	0.235	0.332	0.403	0.432			0.423	0.0015	0.0048	0.0081	0.0186	0.0374	0.077	0.23	0.342	0.392	0.426			d14/d0	0.990237	0.982482	0.976279	0.962473	0.915725	0.794331	0.464692	0.290598	0.0146699	0.0292135		d14/d0	0.995763	0.988517	0.982618	0.959827	0.90878	0.82093	0.485459	0.204651	0.119101	0.069869
V4=day28	0.348	0.0015	0.0036	0.0065	0.0122	0.0362	0.121	0.278	0.385	0.436	0.425			0.245	0.0021	0.0041	0.0066	0.0126	0.04	0.121	0.276	0.382	0.418	0.476			d28/d0	0.995562	0.991241	0.984884	0.973536	0.911057	0.725624	0.366743	0.17735	-0.0660147	0.0449438		d28/d0	0.994068	0.990191	0.985837	0.972786	0.902439	0.718605	0.38255	0.111628	0.0606742	-0.0393013
V0=day 0	0.448	0.312	0.396	0.416	0.404	0.451	0.388	0.438	0.436	0.421	0.425			0.453	0.328	0.403	0.438	0.414	0.389	0.387	0.383	0.451	0.44	0.455			173	-1	-1.47712	-1.95424	-2.43136	-2.90849	-3.38561	-3.86273	-4.33985	-4.81697	-5.29409		173
V2 = day7												173													173		d7/d0												d7/d0
V3=day14	0.42	0.0034	0.0072	0.0158	0.0452	0.135	0.273	0.365	0.467	0.428	0.47			0.398	0.003	0.0071	0.0138	0.0447	0.115	0.254	0.39	0.444	0.481	0.485			d14/d0	0.989103	0.981818	0.962019	0.888119	0.700665	0.296392	0.166667	-0.0711009	-0.0166271	-0.105882		d14/d0	0.990854	0.982382	0.968493	0.892029	0.70437	0.343669	-0.0182768	0.0155211	-0.0931818	-0.0659341
V4=day28	0.323	0.0029	0.0061	0.0096	0.0207	0.0654	0.189	0.321	0.407	0.417	0.422			0.186	0.002	0.0031	0.009	0.0243	0.0784	0.188	0.351	0.427	0.428	0.452			d28/d0	0.990705	0.984596	0.976923	0.948762	0.854989	0.512887	0.267123	0.0665138	0.00950119	0.00705882		d28/d0	0.993902	0.992308	0.979452	0.941304	0.798458	0.514212	0.0835509	0.0532151	0.0272727	0.00659341
V0=day 0	0.437	0.252	0.345	0.41	0.424	0.409	0.42	0.428	0.406	0.41	0.4			0.413	0.274	0.343	0.401	0.405	0.414	0.468	0.401	0.448	0.465	0.441			174	-1	-1.47712	-1.95424	-2.43136	-2.90849	-3.38561	-3.86273	-4.33985	-4.81697	-5.29409		174	-1	-1.47712	-1.95424	-2.43136	-2.90849	-3.38561	-3.86273	-4.33985	-4.81697	-5.29409
V2 = day7												174													174		d7/d0												d7/d0
V3=day14	0.412	0.0042	0.0082	0.0176	0.0414	0.13	0.313	0.382	0.429	0.457	0.435			0.354	0.004	0.0076	0.0169	0.0425	0.152	0.281	0.366	0.426	0.425	0.484			d14/d0	0.983333	0.976232	0.957073	0.902358	0.682152	0.254762	0.107477	-0.0566502	-0.114634	-0.0875		d14/d0	0.985401	0.977843	0.957855	0.895062	0.63285	0.399573	0.0872818	0.0491071	0.0860215	-0.0975057
V4=day28	0.385	0.0026	0.0073	0.0168	0.0453	0.16	0.287	0.381	0.433	0.436	0.42			0.356	0.0029	0.0077	0.0177	0.0466	0.187	0.327	0.419	0.435	0.401	0.442			d28/d0	0.989683	0.978841	0.959024	0.89316	0.608802	0.316667	0.109813	-0.0665025	-0.0634146	-0.05		d28/d0	0.989416	0.977551	0.95586	0.884938	0.548309	0.301282	-0.0448878	0.0290179	0.137634	-0.00226757
V0=day 0	0.376	0.263	0.313	0.31	0.316	0.352	0.34	0.351	0.342	0.377	0.357			0.346	0.288	0.317	0.344	0.339	0.373	0.35	0.372	0.37	0.424	0.377			175	-1	-1.47712	-1.95424	-2.43136	-2.90849	-3.38561	-3.86273	-4.33985	-4.81697	-5.29409		175
V2 = day7												175													175		d7/d0												d7/d0
V3=day14	0.334	0.0022	0.0056	0.0112	0.0251	0.0976	0.193	0.311	0.34	0.371	0.35			0.359	0.0014	0.0054	0.0118	0.0278	0.0771	0.205	0.312	0.407	0.41	0.356			d14/d0	0.991635	0.982109	0.963871	0.92057	0.722727	0.432353	0.11396	0.00584795	0.0159151	0.0196078		d14/d0	0.995139	0.982965	0.965698	0.917994	0.793298	0.414286	0.16129	-0.1	0.0330189	0.0557029
V4=day28	0.335	0.0016	0.0026	0.008	0.0212	0.0775	0.2	0.326	0.375	0.352	0.386			0.223	0.0008	0.0028	0.0085	0.0268	0.089	0.225	0.324	0.384	0.384	0.418			d28/d0	0.993916	0.991693	0.974194	0.932911	0.77983	0.411765	0.0712251	-0.0964912	0.066313	-0.0812325		d28/d0	0.997222	0.991167	0.975291	0.920944	0.761394	0.357143	0.129032	-0.0378378	0.0943396	-0.108753
V0=day 0	0.418	0.18	0.351	0.437	0.475	0.517	0.491	0.502	0.52	0.475	0.495			0.47	0.203	0.382	0.444	0.514	0.524	0.53	0.513	0.514	0.513	0.501			176	-1	-1.47712	-1.95424	-2.43136	-2.90849	-3.38561	-3.86273	-4.33985	-4.81697	-5.29409		176	-1	-1.47712	-1.95424	-2.43136	-2.90849	-3.38561	-3.86273	-4.33985	-4.81697	-5.29409
V2 = day7												176													176		d7/d0												d7/d0
V3=day14	0.445	0.0022	0.0048	0.0125	0.0304	0.0973	0.246	0.429	0.469	0.526	0.513			0.502	0.002	0.0067	0.0119	0.0299	0.0864	0.252	0.443	0.501	0.484	0.48			d14/d0	0.987778	0.986325	0.971396	0.936	0.811799	0.498982	0.145418	0.0980769	-0.107368	-0.0363636		d14/d0	0.990148	0.982461	0.973198	0.941829	0.835115	0.524528	0.136452	0.0252918	0.0565302	0.0419162
V4=day28	0.45	0.0014	0.0026	0.0055	0.0108	0.0243	0.066	0.199	0.334	0.394	0.48			0.399	0.0017	0.0042	0.0047	0.0111	0.0249	0.0655	0.201	0.366	0.429	0.443			d28/d0	0.992222	0.992593	0.987414	0.977263	0.952998	0.86558	0.603586	0.357692	0.170526	0.030303		d28/d0	0.991626	0.989005	0.989414	0.978405	0.952481	0.876415	0.608187	0.287938	0.163743	0.115768
V0=day 0	0.439	0.25	0.391	0.491	0.51	0.508	0.522	0.522	0.549	0.524	0.519			0.46	0.25	0.437	0.477	0.484	0.475	0.52	0.554	0.512	0.511	0.507			177	-1	-1.47712	-1.95424	-2.43136	-2.90849	-3.38561	-3.86273	-4.33985	-4.81697	-5.29409		177
V2 = day7												177													177		d7/d0												d7/d0
V3=day14	0.478	0.0045	0.0085	0.0175	0.0479	0.153	0.342	0.45	0.501	0.514	0.528			0.519	0.0038	0.0064	0.022	0.0528	0.152	0.356	0.398	0.454	0.511	0.53			d14/d0	0.982	0.978261	0.964358	0.906078	0.698819	0.344828	0.137931	0.0874317	0.019084	-0.017341		d14/d0	0.9848	0.985355	0.953878	0.890909	0.68	0.315385	0.281588	0.113281	0	-0.0453649
V4=day28	0.47	0.0031	0.0074	0.0144	0.0219	0.0546	0.195	0.364	0.495	0.531	0.54			0.482	0.0025	0.005	0.0126	0.0261	0.0531	0.166	0.333	0.445	0.481	0.448			d28/d0	0.9876	0.981074	0.970672	0.957059	0.89252	0.626437	0.302682	0.0983607	-0.0133588	-0.0404624		d28/d0	0.99	0.988558	0.973585	0.946074	0.888211	0.680769	0.398917	0.130859	0.0587084	0.116371
V0=day 0	0.445	0.311	0.48	0.517	0.552	0.549	0.574	0.552	0.536	0.554	0.512			0.511	0.308	0.489	0.538	0.553	0.593	0.562	0.561	0.514	0.602	0.591			178	-1	-1.47712	-1.95424	-2.43136	-2.90849	-3.38561	-3.86273	-4.33985	-4.81697	-5.29409		178	-1	-1.47712	-1.95424	-2.43136	-2.90849	-3.38561	-3.86273	-4.33985	-4.81697	-5.29409
V2 = day7												178													178		d7/d0												d7/d0
V3=day14	0.502	0.003	0.0054	0.0145	0.0309	0.0764	0.205	0.344	0.425	0.47	0.489			0.474	0.0026	0.0059	0.0093	0.0268	0.0698	0.202	0.343	0.465	0.473	0.53			d14/d0	0.990354	0.98875	0.971954	0.944022	0.860838	0.642857	0.376812	0.20709	0.151625	0.0449219		d14/d0	0.991558	0.987935	0.982714	0.951537	0.882293	0.640569	0.388592	0.0953307	0.214286	0.103215
V4=day28	0.484	0.0025	0.0037	0.0093	0.0261	0.086	0.235	0.383	0.446	0.517	0.515			0.32	0.0024	0.0045	0.0094	0.028	0.088	0.236	0.373	0.449	0.507	0.514			d28/d0	0.991961	0.992292	0.982012	0.952717	0.843352	0.590592	0.306159	0.16791	0.066787	-0.00585938		d28/d0	0.992208	0.990798	0.982528	0.949367	0.851602	0.580071	0.335116	0.126459	0.157807	0.130288
V0=day 0	0.486	0.173	0.354	0.433	0.495	0.515	0.53	0.514	0.529	0.53	0.494			0.495	0.165	0.376	0.44	0.5	0.525	0.504	0.388	0.431	0.512	0.5			179	-1	-1.47712	-1.95424	-2.43136	-2.90849	-3.38561	-3.86273	-4.33985	-4.81697	-5.29409		179
V2 = day7												179													179		d7/d0												d7/d0
V3=day14	0.48	0.0039	0.0085	0.0244	0.0409	0.127	0.291	0.414	0.467	0.468	0.517			0.516	0.0037	0.0089	0.0196	0.0491	0.117	0.279	0.37	0.46	0.55	0.514			d14/d0	0.977457	0.975989	0.943649	0.917374	0.753398	0.450943	0.194553	0.117202	0.116981	-0.0465587		d14/d0	0.977576	0.97633	0.955455	0.9018	0.777143	0.446429	0.0463918	-0.0672854	-0.0742188	-0.028
V4=day28	0.477	0.0024	0.0057	0.0113	0.0228	0.0452	0.0959	0.205	0.384	0.447	0.502			0.464	0.0026	0.0065	0.0112	0.0249	0.0483	0.0955	0.182	0.365	0.482	0.484			d28/d0	0.986127	0.983898	0.973903	0.953939	0.912233	0.819057	0.601167	0.274102	0.156604	-0.0161943		d28/d0	0.984242	0.982713	0.974545	0.9502	0.908	0.810516	0.530928	0.153132	0.0585937	0.032
V0=day 0	0.52	0.372	0.46	0.542	0.546	0.554	0.522	0.556	0.546	0.539	0.533			0.473	0.374	0.488	0.511	0.552	0.553	0.583	0.558	0.549	0.592	0.568			180	-1	-1.47712	-1.95424	-2.43136	-2.90849	-3.38561	-3.86273	-4.33985	-4.81697	-5.29409		180	-1	-1.47712	-1.95424	-2.43136	-2.90849	-3.38561	-3.86273	-4.33985	-4.81697	-5.29409
V2 = day7												180													180		d7/d0												d7/d0
V3=day14	0.506	0.0029	0.0067	0.0139	0.0385	0.111	0.246	0.433	0.492	0.532	0.557			0.482	0.003	0.0069	0.0124	0.0345	0.107	0.274	0.427	0.488	0.538	0.571			d14/d0	0.992204	0.985435	0.974354	0.929487	0.799639	0.528736	0.221223	0.0989011	0.012987	-0.0450281		d14/d0	0.991979	0.985861	0.975734	0.9375	0.80651	0.530017	0.234767	0.111111	0.0912162	-0.00528169
V4=day28	0.5	0.0038	0.0072	0.0169	0.0448	0.148	0.329	0.452	0.433	0.547	0.508			0.435	0.003	0.0079	0.0136	0.0446	0.156	0.334	0.469	0.495	0.503	0.524			d28/d0	0.989785	0.984348	0.968819	0.917949	0.732852	0.369732	0.18705	0.20696	-0.0148423	0.0469043		d28/d0	0.991979	0.983811	0.973386	0.919203	0.717902	0.427101	0.159498	0.0983607	0.150338	0.0774648
V0=day 0	0.479	0.201	0.372	0.443	0.519	0.542	0.55	0.535	0.537	0.517	0.545			0.512	0.205	0.351	0.45	0.493	0.541	0.54	0.529	0.529	0.571	0.524			181	-1	-1.47712	-1.95424	-2.43136	-2.90849	-3.38561	-3.86273	-4.33985	-4.81697	-5.29409		181
V2 = day7												181													181		d7/d0												d7/d0
V3=day14	0.511	0.0043	0.0076	0.0133	0.0322	0.0748	0.251	0.407	0.502	0.506	0.544			0.512	0.0048	0.0076	0.0134	0.0275	0.0877	0.226	0.442	0.526	0.593	0.544			d14/d0	0.978607	0.97957	0.969977	0.937958	0.861993	0.543636	0.239252	0.0651769	0.0212766	0.00183486		d14/d0	0.976585	0.978348	0.970222	0.944219	0.837893	0.581481	0.164461	0.00567108	-0.0385289	-0.0381679
V4=day28	0.478	0.0046	0.0054	0.0103	0.0194	0.0435	0.133	0.33	0.472	0.489	0.515			0.468	0.005	0.0062	0.0089	0.0164	0.0468	0.138	0.354	0.492	0.549	0.574			d28/d0	0.977114	0.985484	0.976749	0.96262	0.919742	0.758182	0.383178	0.121043	0.0541586	0.0550459		d28/d0	0.97561	0.982336	0.980222	0.966734	0.913494	0.744444	0.330813	0.0699433	0.0385289	-0.0954198
V0=day 0	0.532	0.337	0.493	0.546	0.507	0.562	0.552	0.531	0.531	0.553	0.528			0.493	0.337	0.5	0.541	0.514	0.506	0.524	0.577	0.504	0.563	0.544			182	-1	-1.47712	-1.95424	-2.43136	-2.90849	-3.38561	-3.86273	-4.33985	-4.81697	-5.29409		182	-1	-1.47712	-1.95424	-2.43136	-2.90849	-3.38561	-3.86273	-4.33985	-4.81697	-5.29409
V2 = day7												182													182		d7/d0												d7/d0
V3=day14	0.493	0.003	0.0032	0.0087	0.0138	0.0381	0.115	0.271	0.416	0.488	0.485			0.501	0.002	0.0049	0.0071	0.0132	0.0365	0.108	0.264	0.404	0.486	0.508			d14/d0	0.991098	0.993509	0.984066	0.972781	0.932206	0.791667	0.489642	0.216573	0.117541	0.0814394		d14/d0	0.994065	0.9902	0.986876	0.974319	0.927866	0.793893	0.542461	0.198413	0.136767	0.0661765
V4=day28	0.48	0.00061	0.0016	0.0045	0.0098	0.0286	0.0771	0.235	0.356	0.447	0.518			0.485	0.00071	0.0029	0.0041	0.0109	0.0272	0.0866	0.204	0.389	0.458	0.522			d28/d0	0.99819	0.996755	0.991758	0.980671	0.94911	0.860326	0.557439	0.329567	0.191682	0.0189394		d28/d0	0.997893	0.9942	0.992421	0.978794	0.946245	0.834733	0.646447	0.228175	0.186501	0.0404412
V0=day 0	0.458	0.175	0.372	0.467	0.502	0.54	0.568	0.567	0.549	0.525	0.528			0.486	0.169	0.351	0.436	0.474	0.521	0.557	0.576	0.579	0.501	0.544			183	-1	-1.47712	-1.95424	-2.43136	-2.90849	-3.38561	-3.86273	-4.33985	-4.81697	-5.29409		183
V2 = day7												183													183		d7/d0												d7/d0
V3=day14	0.458	0.0026	0.0066	0.0138	0.0422	0.12	0.289	0.441	0.519	0.528	0.555			0.519	0.0027	0.0054	0.0154	0.041	0.111	0.278	0.423	0.524	0.525	0.549			d14/d0	0.985143	0.982258	0.97045	0.915936	0.777778	0.491197	0.222222	0.0546448	-0.00571429	-0.0511364		d14/d0	0.984024	0.984615	0.964679	0.913502	0.786948	0.500898	0.265625	0.0949914	-0.0479042	-0.00919118
V4=day28	0.491	0.0025	0.0047	0.0085	0.0176	0.0403	0.155	0.342	0.486	0.517	0.533			0.437	0.0019	0.0035	0.008	0.0163	0.0402	0.137	0.319	0.463	0.525	0.539			d28/d0	0.985714	0.987366	0.981799	0.96494	0.92537	0.727113	0.396825	0.114754	0.0152381	-0.0094697		d28/d0	0.988757	0.990028	0.981651	0.965612	0.922841	0.754039	0.446181	0.200345	-0.0479042	0.00919118
V0=day 0	0.446	0.257	0.399	0.441	0.507	0.516	0.553	0.572	0.558	0.524	0.512			0.457	0.246	0.407	0.5	0.51	0.503	0.491	0.571	0.567	0.541	0.575			184	-1	-1.47712	-1.95424	-2.43136	-2.90849	-3.38561	-3.86273	-4.33985	-4.81697	-5.29409		184	-1	-1.47712	-1.95424	-2.43136	-2.90849	-3.38561	-3.86273	-4.33985	-4.81697	-5.29409
V2 = day7												184													184		d7/d0												d7/d0
V3=day14	0.452	0.0028	0.0047	0.0163	0.0261	0.0566	0.156	0.353	0.462	0.552	0.561			0.487	0.003	0.0071	0.0128	0.0242	0.0591	0.142	0.362	0.488	0.55	0.553			d14/d0	0.989105	0.988221	0.963039	0.948521	0.89031	0.717902	0.382867	0.172043	-0.0534351	-0.0957031		d14/d0	0.987805	0.982555	0.9744	0.952549	0.882505	0.710794	0.366025	0.13933	-0.0166359	0.0382609
V4=day28	0.481	0.0025	0.0036	0.0093	0.0183	0.0437	0.127	0.316	0.417	0.484	0.434			0.455	0.0023	0.0031	0.0081	0.0132	0.0381	0.12	0.304	0.385	0.495	0.502			d28/d0	0.990272	0.990977	0.978912	0.963905	0.91531	0.770344	0.447552	0.252688	0.0763359	0.152344		d28/d0	0.99065	0.992383	0.9838	0.974118	0.924254	0.755601	0.467601	0.320988	0.0850277	0.126957
V0=day 0	0.333	0.282	0.368	0.432	0.432	0.486	0.48	0.493	0.519	0.486	0.511			0.407	0.329	0.435	0.386	0.508	0.462	0.431	0.524	0.541	0.498	0.519			185	-1	-1.47712	-1.95424	-2.43136	-2.90849	-3.38561	-3.86273	-4.33985	-4.81697	-5.29409		185
V2 = day7												185													185		d7/d0												d7/d0
V3=day14	0.404	0.0015	0.0047	0.0109	0.0242	0.0635	0.192	0.384	0.412	0.472	0.463			0.426	0.0023	0.005	0.0107	0.0212	0.0593	0.155	0.346	0.425	0.407	0.387			d14/d0	0.994681	0.987228	0.974769	0.943981	0.869342	0.6	0.221095	0.206166	0.0288066	0.0939335		d14/d0	0.993009	0.988506	0.97228	0.958268	0.871645	0.640371	0.339695	0.214418	0.182731	0.254335
V4=day28	0.428	0.0005	0.0016	0.0068	0.0162	0.0539	0.169	0.364	0.401	0.426	0.407			0.431	0.0011	0.0018	0.0051	0.0155	0.0513	0.164	0.341	0.386	0.398	0.434			d28/d0	0.998227	0.995652	0.984259	0.9625	0.889095	0.647917	0.261663	0.22736	0.123457	0.203523		d28/d0	0.996657	0.995862	0.986788	0.969488	0.888961	0.61949	0.349237	0.286506	0.200803	0.163776
V0=day 0	0.259	0.174	0.264	0.311	0.347	0.34	0.392	0.341	0.34	0.32	0.32			0.308	0.192	0.283	0.282	0.379	0.385	0.396	0.392	0.394	0.325	0.37			186	-1	-1.47712	-1.95424	-2.43136	-2.90849	-3.38561	-3.86273	-4.33985	-4.81697	-5.29409		186	-1	-1.47712	-1.95424	-2.43136	-2.90849	-3.38561	-3.86273	-4.33985	-4.81697	-5.29409
V2 = day7												186													186		d7/d0												d7/d0
V3=day14	0.3	0.0016	0.0025	0.0066	0.0164	0.0386	0.131	0.272	0.264	0.311	0.342			0.319	0.002	0.0021	0.0063	0.0142	0.0358	0.118	0.24	0.294	0.324	0.353			d14/d0	0.990805	0.99053	0.978778	0.952738	0.886471	0.665816	0.202346	0.223529	0.028125	-0.06875		d14/d0	0.989583	0.99258	0.97766	0.962533	0.907013	0.70202	0.387755	0.253807	0.00307692	0.0459459
V4=day28	0.284	0.00071	0.002	0.0026	0.0043	0.0112	0.034	0.111	0.227	0.302	0.286			0.205	0.00092	0.0027	0.0046	0.0055	0.0125	0.0349	0.112	0.237	0.315	0.297			d28/d0	0.99592	0.992424	0.99164	0.987608	0.967059	0.913265	0.674487	0.332353	0.05625	0.10625		d28/d0	0.995208	0.990459	0.983688	0.985488	0.967532	0.911869	0.714286	0.398477	0.0307692	0.197297
V0=day 0	0.229	0.201	0.297	0.339	0.363	0.358	0.369	0.364	0.326	0.34	0.336			0.318	0.208	0.322	0.369	0.368	0.385	0.391	0.375	0.366	0.379	0.333			188	-1	-1.47712	-1.95424	-2.43136	-2.90849	-3.38561	-3.86273	-4.33985	-4.81697	-5.29409		188
V2 = day7												188													188		d7/d0												d7/d0
V3=day14	0.329	0.0011	0.0033	0.005	0.0085	0.0129	0.0393	0.0949	0.186	0.305	0.369			0.32	0.0012	0.0028	0.0048	0.0114	0.0193	0.0336	0.102	0.213	0.324	0.372			d14/d0	0.994527	0.988889	0.985251	0.976584	0.963966	0.893496	0.739286	0.429448	0.102941	-0.0982143		d14/d0	0.994231	0.991304	0.986992	0.969022	0.94987	0.914066	0.728	0.418033	0.145119	-0.117117
V4=day28	0.346	0.00061	0.0012	0.002	0.0072	0.0142	0.0278	0.105	0.21	0.309	0.365			0.148	0.00031	0.0012	0.0023	0.0059	0.0126	0.0326	0.0983	0.192	0.289	0.339			d28/d0	0.996965	0.99596	0.9941	0.980165	0.960335	0.924661	0.711538	0.355828	0.0911765	-0.0863095		d28/d0	0.99851	0.996273	0.993767	0.983967	0.967273	0.916624	0.737867	0.47541	0.237467	-0.018018
V0=day 0	0.226	0.219	0.322	0.35	0.354	0.399	0.346	0.346	0.355	0.352	0.317			0.338	0.257	0.335	0.391	0.359	0.343	0.414	0.396	0.355	0.35	0.372			189	-1	-1.47712	-1.95424	-2.43136	-2.90849	-3.38561	-3.86273	-4.33985	-4.81697	-5.29409		189	-1	-1.47712	-1.95424	-2.43136	-2.90849	-3.38561	-3.86273	-4.33985	-4.81697	-5.29409
V2 = day7												189													189		d7/d0												d7/d0
V3=day14	0.348	0.0029	0.0051	0.0072	0.0195	0.0632	0.193	0.268	0.332	0.31	0.356			0.349	0.0019	0.0059	0.0089	0.0199	0.0556	0.182	0.291	0.298	0.365	0.419			d14/d0	0.986758	0.984161	0.979429	0.944915	0.841604	0.442197	0.225434	0.0647887	0.119318	-0.123028		d14/d0	0.992607	0.982388	0.977238	0.944568	0.837901	0.560386	0.265152	0.160563	-0.0428571	-0.126344
V4=day28	0.339	0.002	0.0056	0.0092	0.0187	0.0357	0.107	0.231	0.337	0.335	0.344			0.257	0.0032	0.0057	0.0062	0.0159	0.0361	0.11	0.211	0.263	0.357	0.315			d28/d0	0.990868	0.982609	0.973714	0.947175	0.910526	0.690751	0.33237	0.0507042	0.0482955	-0.0851735		d28/d0	0.987549	0.982985	0.984143	0.95571	0.894752	0.7343	0.467172	0.259155	-0.02	0.153226
V0=day 0	0.212	0.307	0.369	0.403	0.387	0.379	0.393	0.389	0.405	0.369	0.335			0.343	0.327	0.395	0.426	0.425	0.42	0.409	0.418	0.423	0.437	0.289			190	-1	-1.47712	-1.95424	-2.43136	-2.90849	-3.38561	-3.86273	-4.33985	-4.81697	-5.29409		190
V2 = day7												190													190		d7/d0												d7/d0
V3=day14	0.375	0.0054	0.0071	0.0194	0.0353	0.0851	0.231	0.351	0.393	0.425	0.349			0.343	0.0068	0.0092	0.0165	0.0334	0.0672	0.226	0.343	0.412	0.442	0.374			d14/d0	0.98241	0.980759	0.951861	0.908786	0.775462	0.412214	0.0976864	0.0296296	-0.151762	-0.041791		d14/d0	0.979205	0.976709	0.961268	0.921412	0.84	0.447433	0.179426	0.0260047	-0.0114416	-0.294118
V4=day28	0.334	0.0027	0.0042	0.0121	0.0164	0.0273	0.0876	0.215	0.318	0.404	0.382			0.245	0.0018	0.005	0.0068	0.0167	0.0299	0.0892	0.226	0.289	0.325	0.357			d28/d0	0.991205	0.988618	0.969975	0.957623	0.927968	0.777099	0.447301	0.214815	-0.0948509	-0.140299		d28/d0	0.994495	0.987342	0.984038	0.960706	0.92881	0.781907	0.45933	0.316785	0.256293	-0.235294
V0=day 0	0.242	0.263	0.315	0.317	0.379	0.344	0.367	0.351	0.342	0.371	0.355			0.329	0.278	0.34	0.386	0.405	0.371	0.383	0.379	0.422	0.37	0.416			191	-1	-1.47712	-1.95424	-2.43136	-2.90849	-3.38561	-3.86273	-4.33985	-4.81697	-5.29409		191	-1	-1.47712	-1.95424	-2.43136	-2.90849	-3.38561	-3.86273	-4.33985	-4.81697	-5.29409
V2 = day7												191													191		d7/d0												d7/d0
V3=day14	0.292	0.0024	0.0039	0.0085	0.0235	0.0738	0.167	0.3	0.302	0.367	0.375			0.292	0.002	0.0047	0.0097	0.0262	0.0768	0.17	0.285	0.342	0.377	0.376			d14/d0	0.990875	0.987619	0.973186	0.937995	0.785465	0.544959	0.145299	0.116959	0.0107817	-0.056338		d14/d0	0.992806	0.986176	0.97487	0.935309	0.792992	0.556136	0.248021	0.189573	-0.0189189	0.0961538
V4=day28	0.264	0.0018	0.0051	0.0081	0.0312	0.0741	0.173	0.304	0.348	0.406	0.358			0.202	0.001	0.0045	0.0123	0.0219	0.07	0.163	0.29	0.353	0.362	0.337			d28/d0	0.993156	0.98381	0.974448	0.917678	0.784593	0.52861	0.133903	-0.0175439	-0.0943396	-0.0084507		d28/d0	0.996403	0.986765	0.968135	0.945926	0.811321	0.574413	0.234828	0.163507	0.0216216	0.189904
V0=day 0	0.234	0.309	0.334	0.386	0.381	0.376	0.404	0.403	0.381	0.394	0.366			0.334	0.309	0.381	0.415	0.399	0.408	0.389	0.387	0.378	0.405	0.386			192	-1	-1.47712	-1.95424	-2.43136	-2.90849	-3.38561	-3.86273	-4.33985	-4.81697	-5.29409		192
V2 = day7												192													192		d7/d0												d7/d0
V3=day14	0.367	0.0015	0.0022	0.0051	0.0118	0.0364	0.111	0.17	0.327	0.356	0.366			0.355	0.00082	0.0018	0.0054	0.012	0.038	0.108	0.237	0.346	0.395	0.39			d14/d0	0.995146	0.993413	0.986788	0.969029	0.903191	0.725248	0.578164	0.141732	0.0964467	0		d14/d0	0.997346	0.995276	0.986988	0.969925	0.906863	0.722365	0.387597	0.0846561	0.0246914	-0.0103627
V4=day28	0.338	0.00082	0.0016	0.0043	0.0093	0.0315	0.122	0.26	0.331	0.41	0.391			0.18	0.0012	0.0024	0.0043	0.009	0.0311	0.12	0.262	0.334	0.339	0.39			d28/d0	0.997346	0.99521	0.98886	0.975591	0.916223	0.69802	0.354839	0.131234	-0.0406091	-0.068306		d28/d0	0.996117	0.993701	0.989639	0.977444	0.923775	0.691517	0.322997	0.116402	0.162963	-0.0103627
V0=day 0	0.203	0.264	0.317	0.369	0.356	0.384	0.405	0.413	0.393	0.404	0.383			0.305	0.301	0.359	0.397	0.372	0.377	0.397	0.374	0.4	0.391	0.386			194	-1	-1.47712	-1.95424	-2.43136	-2.90849	-3.38561	-3.86273	-4.33985	-4.81697	-5.29409		194	-1	-1.47712	-1.95424	-2.43136	-2.90849	-3.38561	-3.86273	-4.33985	-4.81697	-5.29409
V2 = day7												194													194		d7/d0												d7/d0
V3=day14	0.342	0.0021	0.0078	0.0151	0.0298	0.0882	0.21	0.319	0.367	0.367	0.399			0.359	0.0026	0.0053	0.0129	0.0279	0.078	0.187	0.259	0.385	0.383	0.443			d14/d0	0.992045	0.975394	0.959079	0.916292	0.770312	0.481481	0.227603	0.0661578	0.0915842	-0.0417755		d14/d0	0.991362	0.985237	0.967506	0.925	0.793103	0.528967	0.307487	0.0375	0.0204604	-0.147668
V4=day28	0.321	0.00071	0.0037	0.0078	0.0167	0.047	0.139	0.282	0.367	0.381	0.355			0.205	0.0013	0.0033	0.006	0.0154	0.0476	0.136	0.267	0.371	0.398	0.359			d28/d0	0.997311	0.988328	0.978862	0.95309	0.877604	0.65679	0.317191	0.0661578	0.0569307	0.073107		d28/d0	0.995681	0.990808	0.984887	0.958602	0.87374	0.657431	0.286096	0.0725	-0.0179028	0.0699482
V0=day 0	0.291	0.15	0.308	0.331	0.373	0.374	0.392	0.394	0.374	0.401	0.33			0.249	0.159	0.277	0.348	0.336	0.356	0.41	0.402	0.431	0.415	0.301			195	-1	-1.47712	-1.95424	-2.43136	-2.90849	-3.38561	-3.86273	-4.33985	-4.81697	-5.29409		195
V2 = day7												195													195		d7/d0												d7/d0
V3=day14	0.317	0.0054	0.0108	0.0227	0.0352	0.0671	0.185	0.308	0.368	0.402	0.359			0.326	0.0048	0.0106	0.0195	0.0372	0.0678	0.166	0.316	0.374	0.39	0.377			d14/d0	0.964	0.964935	0.93142	0.90563	0.820588	0.528061	0.218274	0.0160428	-0.00249377	-0.0878788		d14/d0	0.969811	0.961733	0.943966	0.889286	0.809551	0.595122	0.21393	0.132251	0.060241	-0.252492
V4=day28	0.363	0.00091	0.0058	0.0091	0.0163	0.0333	0.079	0.187	0.274	0.331	0.362			0.281	0.0017	0.0044	0.0087	0.0185	0.0394	0.0737	0.179	0.284	0.355	0.359			d28/d0	0.993933	0.981169	0.972508	0.9563	0.910963	0.798469	0.525381	0.26738	0.174564	-0.0969697		d28/d0	0.989308	0.984116	0.975	0.94494	0.889326	0.820244	0.554726	0.341067	0.144578	-0.192691
V0=day 0	0.217	0.112	0.259	0.336	0.349	0.387	0.407	0.359	0.325	0.336	0.333			0.301	0.124	0.258	0.339	0.361	0.367	0.382	0.354	0.355	0.333	0.33			196	-1	-1.47712	-1.95424	-2.43136	-2.90849	-3.38561	-3.86273	-4.33985	-4.81697	-5.29409		196	-1	-1.47712	-1.95424	-2.43136	-2.90849	-3.38561	-3.86273	-4.33985	-4.81697	-5.29409
V2 = day7												196													196		d7/d0												d7/d0
V3=day14	0.351	0.00093	0.0044	0.0091	0.0211	0.0506	0.167	0.228	0.288	0.341	0.287			0.318	0.001	0.0044	0.0083	0.0201	0.156	0.14	0.316	0.301	0.353	0.321			d14/d0	0.991696	0.983012	0.972917	0.939542	0.869251	0.589681	0.364903	0.113846	-0.014881	0.138138		d14/d0	0.991935	0.982946	0.975516	0.944321	0.574932	0.633508	0.107345	0.152113	-0.0600601	0.0272727
V4=day28	0.258	0.00062	0.0022	0.0026	0.0066	0.0164	0.0481	0.111	0.235	0.299	0.316			0.0267	0.00092	0.001	0.0028	0.0061	0.0194	0.0546	0.206	0.148	0.302	0.277			d28/d0	0.994464	0.991506	0.992262	0.981089	0.957623	0.881818	0.690808	0.276923	0.110119	0.0510511		d28/d0	0.992581	0.996124	0.99174	0.983102	0.947139	0.857068	0.418079	0.583099	0.0930931	0.160606
V0=day 0	0.246	0.115	0.225	0.298	0.316	0.335	0.337	0.318	0.341	0.31	0.318			0.326	0.125	0.224	0.296	0.306	0.352	0.336	0.304	0.346	0.316	0.321			197	-1	-1.47712	-1.95424	-2.43136	-2.90849	-3.38561	-3.86273	-4.33985	-4.81697	-5.29409		197
V2 = day7												197													197		d7/d0												d7/d0
V3=day14	0.333	0.00031	0.00031	0.0014	0.0029	0.0047	0.021	0.0778	0.204	0.186	0.326			0.344	0.00031	0.00072	0.00081	0.0026	0.0065	0.0206	0.0819	0.206	0.283	0.313			d14/d0	0.997304	0.998622	0.995302	0.990823	0.98597	0.937685	0.755346	0.40176	0.4	-0.0251572		d14/d0	0.99752	0.996786	0.997264	0.991503	0.981534	0.93869	0.730592	0.404624	0.10443	0.0249221
V4=day28	0.255	0.00083	0.00093	0.0015	0.0024	0.007	0.0228	0.107	0.179	0.289	0.287			0.317	0.00021	0.0011	0.0019	0.004	0.0076	0.0276	0.0937	0.225	0.286	0.309			d28/d0	0.992783	0.995867	0.994966	0.992405	0.979104	0.932344	0.663522	0.475073	0.0677419	0.0974843		d28/d0	0.99832	0.995089	0.993581	0.986928	0.978409	0.917857	0.691776	0.349711	0.0949367	0.0373832
V0=day 0	0.458	0.197	0.39	0.478	0.495	0.539	0.536	0.558	0.558	0.541	0.566			0.517	0.192	0.327	0.447	0.54	0.555	0.577	0.599	0.563	0.534	0.568			198	-1	-1.47712	-1.95424	-2.43136	-2.90849	-3.38561	-3.86273	-4.33985	-4.81697	-5.29409		198	-1	-1.47712	-1.95424	-2.43136	-2.90849	-3.38561	-3.86273	-4.33985	-4.81697	-5.29409
V2 = day7												198													198		d7/d0												d7/d0
V3=day14	0.542	0.0016	0.0044	0.0094	0.0285	0.111	0.28	0.468	0.519	0.533	0.545			0.536	0.0025	0.0035	0.007	0.03	0.116	0.284	0.467	0.532	0.54	0.543			d14/d0	0.991878	0.988718	0.980335	0.942424	0.794063	0.477612	0.16129	0.0698925	0.0147874	0.0371025		d14/d0	0.986979	0.989297	0.98434	0.944444	0.790991	0.507799	0.220367	0.0550622	-0.011236	0.0440141
V4=day28	0.49	0.0019	0.0034	0.0052	0.0092	0.0209	0.0616	0.182	0.393	0.438	0.515			0.489	0.0016	0.0039	0.0042	0.0103	0.0185	0.0587	0.167	0.393	0.439	0.5			d28/d0	0.990355	0.991282	0.989121	0.981414	0.961224	0.885075	0.673835	0.295699	0.190388	0.090106		d28/d0	0.991667	0.988073	0.990604	0.980926	0.966667	0.898267	0.721202	0.301954	0.177903	0.119718
V0=day 0	0.489	0.281	0.461	0.522	0.541	0.511	0.526	0.527	0.511	0.537	0.491			0.485	0.299	0.467	0.537	0.531	0.53	0.507	0.494	0.517	0.505	0.5			199	-1	-1.47712	-1.95424	-2.43136	-2.90849	-3.38561	-3.86273	-4.33985	-4.81697	-5.29409		199
V2 = day7												199													199		d7/d0												d7/d0
V3=day14	0.49	0.0022	0.0042	0.0115	0.0333	0.119	0.299	0.465	0.494	0.586	0.53			0.533	0.0022	0.0048	0.0112	0.0403	0.121	0.285	0.46	0.488	0.54	0.506			d14/d0	0.992171	0.990889	0.977969	0.938447	0.767123	0.431559	0.117647	0.0332681	-0.0912477	-0.0794297		d14/d0	0.992642	0.989722	0.979143	0.924105	0.771698	0.43787	0.0688259	0.0560928	-0.0693069	-0.012
V4=day28	0.469	0.0038	0.006	0.0166	0.0316	0.135	0.335	0.457	0.508	0.517	0.535			0.492	0.0036	0.0056	0.0096	0.0357	0.128	0.309	0.465	0.509	0.544	0.538			d28/d0	0.986477	0.986985	0.968199	0.94159	0.735812	0.363118	0.132827	0.00587084	0.0372439	-0.089613		d28/d0	0.98796	0.988009	0.982123	0.932768	0.758491	0.390533	0.0587045	0.0154739	-0.0772277	-0.076
V0=day 0	0.542	0.258	0.433	0.534	0.59	0.552	0.57	0.572	0.54	0.555	0.517			0.539	0.221	0.415	0.546	0.568	0.604	0.634	0.611	0.604	0.588	0.586			200	-1	-1.47712	-1.95424	-2.43136	-2.90849	-3.38561	-3.86273	-4.33985	-4.81697	-5.29409		200	-1	-1.47712	-1.95424	-2.43136	-2.90849	-3.38561	-3.86273	-4.33985	-4.81697	-5.29409
V2 = day7												200													200		d7/d0												d7/d0
V3=day14	0.56	0.0012	0.0072	0.0212	0.0602	0.191	0.357	0.471	0.524	0.544	0.609			0.55	0.0014	0.0069	0.0186	0.0472	0.186	0.345	0.506	0.575	0.563	0.577			d14/d0	0.995349	0.983372	0.9603	0.897966	0.653986	0.373684	0.176573	0.0296296	0.0198198	-0.17795		d14/d0	0.993665	0.983373	0.965934	0.916901	0.692053	0.455836	0.171849	0.0480132	0.042517	0.0153584
V4=day28	0.552	0.0011	0.0028	0.0059	0.0105	0.0232	0.0636	0.178	0.393	0.497	0.543			0.503	0.0014	0.002	0.0046	0.0114	0.0239	0.0662	0.19	0.407	0.505	0.523			d28/d0	0.995736	0.993533	0.988951	0.982203	0.957971	0.888421	0.688811	0.272222	0.104505	-0.0502901		d28/d0	0.993665	0.995181	0.991575	0.97993	0.96043	0.895584	0.689034	0.326159	0.141156	0.107509
V0=day 0	0.496	0.204	0.38	0.467	0.504	0.522	0.529	0.563	0.495	0.487	0.509			0.487	0.194	0.398	0.5	0.512	0.516	0.528	0.55	0.546	0.504	0.543			201	-1	-1.47712	-1.95424	-2.43136	-2.90849	-3.38561	-3.86273	-4.33985	-4.81697	-5.29409		201
V2 = day7												201													201		d7/d0												d7/d0
V3=day14	0.511	0.0027	0.0057	0.0113	0.02	0.0709	0.223	0.401	0.502	0.515	0.554			0.523	0.0027	0.0053	0.0118	0.0288	0.0775	0.236	0.428	0.51	0.558	0.55			d14/d0	0.986765	0.985	0.975803	0.960317	0.864176	0.57845	0.287744	-0.0141414	-0.0574949	-0.0884086		d14/d0	0.986082	0.986683	0.9764	0.94375	0.849806	0.55303	0.221818	0.0659341	-0.107143	-0.0128913
V4=day28	0.476	0.0015	0.0043	0.0068	0.0218	0.061	0.184	0.331	0.476	0.457	0.534			0.543	0.002	0.0044	0.0096	0.0188	0.058	0.176	0.373	0.463	0.523	0.514			d28/d0	0.992647	0.988684	0.985439	0.956746	0.883142	0.652174	0.412078	0.0383838	0.0616016	-0.0491159		d28/d0	0.989691	0.988945	0.9808	0.963281	0.887597	0.666667	0.321818	0.152015	-0.0376984	0.053407
V0=day 0	0.504	0.338	0.509	0.499	0.519	0.55	0.541	0.554	0.528	0.544	0.512			0.525	0.392	0.506	0.545	0.549	0.598	0.54	0.547	0.548	0.575	0.579			202	-1	-1.47712	-1.95424	-2.43136	-2.90849	-3.38561	-3.86273	-4.33985	-4.81697	-5.29409		202	-1	-1.47712	-1.95424	-2.43136	-2.90849	-3.38561	-3.86273	-4.33985	-4.81697	-5.29409
V2 = day7												202													202		d7/d0												d7/d0
V3=day14	0.51	0.0044	0.0099	0.021	0.0507	0.132	0.322	0.467	0.537	0.563	0.58			0.515	0.0046	0.0089	0.0185	0.0549	0.138	0.309	0.451	0.528	0.538	0.531			d14/d0	0.986982	0.98055	0.957916	0.902312	0.76	0.404806	0.15704	-0.0170455	-0.0349265	-0.132812		d14/d0	0.988265	0.982411	0.966055	0.9	0.769231	0.427778	0.175503	0.0364964	0.0643478	0.0829016
V4=day28	0.504	0.0036	0.0086	0.0153	0.0351	0.111	0.234	0.364	0.464	0.549	0.531			0.477	0.0022	0.0083	0.0216	0.0409	0.0915	0.288	0.4	0.443	0.518	0.522			d28/d0	0.989349	0.983104	0.969339	0.93237	0.798182	0.567468	0.34296	0.121212	-0.00919118	-0.0371094		d28/d0	0.994388	0.983597	0.960367	0.925501	0.84699	0.466667	0.268739	0.191606	0.0991304	0.0984456
V0=day 0	0.496	0.0017	0.0033	0.0363	0.193	0.343	0.497	0.539	0.536	0.517	0.543			0.486	0.00051	0.0047	0.0307	0.187	0.392	0.413	0.495	0.563	0.544	0.564			203	-1	-1.47712	-1.95424	-2.43136	-2.90849	-3.38561	-3.86273	-4.33985	-4.81697	-5.29409		203
V2 = day7												203													203		d7/d0												d7/d0
V3=day14	0.535	0.00071	0.0012	0.0174	0.12	0.324	0.517	0.425	0.578	0.53	0.518			0.538	0.00071	0.0016	0.0153	0.107	0.319	0.45	0.477	0.559	0.575	0.532			d14/d0	0.582353	0.636364	0.520661	0.378238	0.0553936	-0.0402414	0.211503	-0.0783582	-0.0251451	0.0460405		d14/d0	-0.392157	0.659574	0.501629	0.427807	0.186224	-0.0895884	0.0363636	0.0071048	-0.0569853	0.0567376
V4=day28	0.502	0.00061	0.0028	0.0198	0.133	0.335	0.492	0.534	0.507	0.535	0.599			0.489	0.0005	0.0017	0.0199	0.131	0.341	0.489	0.521	0.574	0.547	0.575			d28/d0	0.641176	0.151515	0.454545	0.310881	0.0233236	0.0100604	0.00927644	0.0541045	-0.0348162	-0.103131		d28/d0	0.0196078	0.638298	0.351792	0.299465	0.130102	-0.184019	-0.0525253	-0.0195382	-0.00551471	-0.0195035
V0=day 0	0.512	0.127	0.362	0.454	0.326	0.547	0.579	0.585	0.537	0.583	0.477			0.504	0.137	0.303	0.45	0.535	0.59	0.552	0.552	0.564	0.569	0.578			204	-1	-1.47712	-1.95424	-2.43136	-2.90849	-3.38561	-3.86273	-4.33985	-4.81697	-5.29409		204	-1	-1.47712	-1.95424	-2.43136	-2.90849	-3.38561	-3.86273	-4.33985	-4.81697	-5.29409
V2 = day7												204													204		d7/d0												d7/d0
V3=day14	0.511	0.0021	0.0034	0.0068	0.0168	0.0213	0.0342	0.0602	0.109	0.295	0.476			0.535	0.0022	0.004	0.0074	0.013	0.0206	0.0343	0.0541	0.109	0.272	0.474			d14/d0	0.983465	0.990608	0.985022	0.948466	0.96106	0.940933	0.897094	0.79702	0.493997	0.00209644		d14/d0	0.983942	0.986799	0.983556	0.975701	0.965085	0.937862	0.901993	0.806738	0.521968	0.179931
V4=day28	0.508	0.0021	0.0043	0.0075	0.0109	0.0245	0.0483	0.077	0.183	0.392	0.511			0.505	0.0019	0.0048	0.0082	0.0113	0.0219	0.0422	0.0617	0.189	0.357	0.489			d28/d0	0.983465	0.988122	0.98348	0.966564	0.95521	0.91658	0.868376	0.659218	0.327616	-0.0712788		d28/d0	0.986131	0.984158	0.981778	0.978879	0.962881	0.923551	0.888225	0.664894	0.372583	0.153979
V0=day 0	0.508	0.308	0.45	0.509	0.505	0.543	0.535	0.554	0.546	0.54	0.514			0.496	0.306	0.401	0.493	0.525	0.513	0.553	0.532	0.522	0.53	0.533			205	-1	-1.47712	-1.95424	-2.43136	-2.90849	-3.38561	-3.86273	-4.33985	-4.81697	-5.29409		205
V2 = day7												205													205		d7/d0												d7/d0
V3=day14	0.492	0.0051	0.0153	0.0325	0.0919	0.248	0.435	0.501	0.497	0.505	0.553			0.553	0.0062	0.0164	0.0369	0.104	0.23	0.391	0.498	0.542	0.574	0.551			d14/d0	0.983442	0.966	0.936149	0.81802	0.543278	0.186916	0.0956679	0.0897436	0.0648148	-0.0758755		d14/d0	0.979739	0.959102	0.925152	0.801905	0.551657	0.292948	0.0639098	-0.0383142	-0.0830189	-0.0337711
V4=day28	0.537	0.0024	0.0065	0.0127	0.0239	0.0507	0.163	0.352	0.473	0.461	0.553			0.508	0.0024	0.0057	0.0124	0.0223	0.0617	0.162	0.32	0.484	0.534	0.553			d28/d0	0.992208	0.985556	0.975049	0.952673	0.90663	0.695327	0.364621	0.1337	0.146296	-0.0758755		d28/d0	0.992157	0.985786	0.974848	0.957524	0.879727	0.707052	0.398496	0.0727969	-0.00754717	-0.0375235
V0=day 0	0.473	0.377	0.469	0.478	0.518	0.516	0.494	0.474	0.477	0.483	0.518			0.507	0.363	0.493	0.496	0.532	0.502	0.509	0.549	0.526	0.52	0.493			206	-1	-1.47712	-1.95424	-2.43136	-2.90849	-3.38561	-3.86273	-4.33985	-4.81697	-5.29409		206	-1	-1.47712	-1.95424	-2.43136	-2.90849	-3.38561	-3.86273	-4.33985	-4.81697	-5.29409
V2 = day7												206													206		d7/d0												d7/d0
V3=day14	0.51	0.0055	0.0149	0.0275	0.0456	0.0997	0.236	0.382	0.373	0.462	0.479			0.474	0.0053	0.0133	0.026	0.0448	0.099	0.226	0.393	0.477	0.459	0.418			d14/d0	0.985411	0.96823	0.942469	0.911969	0.806783	0.522267	0.194093	0.218029	0.0434783	0.0752896		d14/d0	0.985399	0.973022	0.947581	0.915789	0.802789	0.555992	0.284153	0.0931559	0.117308	0.15213
V4=day28	0.514	0.003	0.006	0.0114	0.0289	0.0549	0.143	0.315	0.447	0.488	0.485			0.472	0.0028	0.0056	0.0114	0.0247	0.0505	0.139	0.313	0.447	0.507	0.518			d28/d0	0.992042	0.987207	0.976151	0.944208	0.893605	0.710526	0.335443	0.0628931	-0.010352	0.0637066		d28/d0	0.992287	0.988641	0.977016	0.953571	0.899402	0.726916	0.429872	0.15019	0.025	-0.0507099
V0=day 0	0.439	0.242	0.382	0.445	0.421	0.466	0.483	0.507	0.458	0.489	0.452			0.49	0.227	0.39	0.452	0.504	0.491	0.483	0.459	0.502	0.479	0.503			207	-1	-1.47712	-1.95424	-2.43136	-2.90849	-3.38561	-3.86273	-4.33985	-4.81697	-5.29409		207
V2 = day7												207													207		d7/d0												d7/d0
V3=day14	0.449	0.0038	0.0121	0.0443	0.127	0.296	0.431	0.494	0.485	0.451	0.496			0.513	0.0044	0.0113	0.0458	0.133	0.308	0.379	0.492	0.448	0.475	0.475			d14/d0	0.984298	0.968325	0.900449	0.698337	0.364807	0.10766	0.025641	-0.058952	0.0777096	-0.0973451		d14/d0	0.980617	0.971026	0.898673	0.736111	0.372709	0.215321	-0.0718954	0.10757	0.00835073	0.055666
V4=day28	0.45	0.0039	0.0106	0.0424	0.165	0.345	0.428	0.479	0.496	0.511	0.51			0.313	0.0036	0.0125	0.0409	0.0963	0.336	0.459	0.486	0.491	0.509	0.483			d28/d0	0.983884	0.972251	0.904719	0.608076	0.259657	0.113872	0.0552268	-0.0829694	-0.0449898	-0.128319		d28/d0	0.984141	0.967949	0.909513	0.808929	0.315682	0.0496894	-0.0588235	0.0219124	-0.0626305	0.0397614
V0=day 0	0.259	0.268	0.352	0.36	0.339	0.346	0.367	0.375	0.344	0.332	0.301			0.322	0.29	0.383	0.398	0.357	0.395	0.386	0.37	0.39	0.366	0.367			208	-1	-1.47712	-1.95424	-2.43136	-2.90849	-3.38561	-3.86273	-4.33985	-4.81697	-5.29409		208	-1	-1.47712	-1.95424	-2.43136	-2.90849	-3.38561	-3.86273	-4.33985	-4.81697	-5.29409
V2 = day7												208													208		d7/d0												d7/d0
V3=day14	0.298	0.0053	0.0181	0.0493	0.13	0.264	0.368	0.407	0.378	0.375	0.349			0.292	0.0063	0.0169	0.0472	0.134	0.255	0.36	0.358	0.384	0.391	0.381			d14/d0	0.980224	0.94858	0.863056	0.616519	0.236994	-0.0027248	-0.0853333	-0.0988372	-0.129518	-0.159468		d14/d0	0.978276	0.955875	0.881407	0.62465	0.35443	0.0673575	0.0324324	0.0153846	-0.068306	-0.0381471
V4=day28	0.245	0.006	0.0157	0.046	0.128	0.221	0.325	0.348	0.332	0.341	0.301			0.252	0.0051	0.0182	0.0501	0.146	0.24	0.338	0.341	0.37	0.356	0.378			d28/d0	0.977612	0.955398	0.872222	0.622419	0.361272	0.114441	0.072	0.0348837	-0.0271084	0		d28/d0	0.982414	0.95248	0.874121	0.591036	0.392405	0.124352	0.0783784	0.0512821	0.0273224	-0.0299728
V0=day 0	0.228	0.0996	0.208	0.235	0.301	0.293	0.318	0.3	0.335	0.34	0.314			0.261	0.141	0.235	0.268	0.324	0.322	0.345	0.352	0.343	0.362	0.373			209	-1	-1.47712	-1.95424	-2.43136	-2.90849	-3.38561	-3.86273	-4.33985	-4.81697	-5.29409		209
V2 = day7												209													209		d7/d0												d7/d0
V3=day14	0.274	0.0028	0.0061	0.0185	0.0621	0.176	0.285	0.351	0.348	0.39	0.371			0.28	0.0033	0.0059	0.0179	0.0575	0.172	0.283	0.357	0.349	0.354	0.372			d14/d0	0.971888	0.970673	0.921277	0.793688	0.399317	0.103774	-0.17	-0.038806	-0.147059	-0.181529		d14/d0	0.976596	0.974894	0.933209	0.822531	0.465839	0.17971	-0.0142045	-0.0174927	0.0220994	0.00268097
V4=day28	0.291	0.0009	0.0027	0.0075	0.0168	0.0484	0.148	0.304	0.332	0.379	0.367			0.147	0.0016	0.0029	0.0075	0.0109	0.0501	0.137	0.244	0.305	0.322	0.301			d28/d0	0.990964	0.987019	0.968085	0.944186	0.834812	0.534591	-0.0133333	0.00895522	-0.114706	-0.16879		d28/d0	0.988652	0.98766	0.972015	0.966358	0.84441	0.602899	0.306818	0.110787	0.110497	0.193029
V0=day 0	0.277	0.0159	0.0868	0.181	0.258	0.321	0.344	0.361	0.351	0.33	0.35			0.324	0.0168	0.0966	0.202	0.266	0.352	0.338	0.357	0.356	0.377	0.363			210	-1	-1.47712	-1.95424	-2.43136	-2.90849	-3.38561	-3.86273	-4.33985	-4.81697	-5.29409		210	-1	-1.47712	-1.95424	-2.43136	-2.90849	-3.38561	-3.86273	-4.33985	-4.81697	-5.29409
V2 = day7												210													210		d7/d0												d7/d0
V3=day14	0.317	0.0027	0.0053	0.0125	0.0293	0.0924	0.2	0.319	0.345	0.355	0.34			0.312	0.0017	0.0051	0.0113	0.0294	0.0997	0.183	0.333	0.361	0.351	0.335			d14/d0	0.830189	0.93894	0.930939	0.886434	0.71215	0.418605	0.116343	0.017094	-0.0757576	0.0285714		d14/d0	0.89881	0.947205	0.944059	0.889474	0.716761	0.45858	0.0672269	-0.0140449	0.0689655	0.077135
V4=day28	0.244	0.00071	0.0028	0.0042	0.0064	0.0177	0.038	0.135	0.23	0.298	0.309			0.266	0.00092	0.0023	0.0049	0.0075	0.0172	0.0393	0.126	0.252	0.311	0.341			d28/d0	0.955346	0.967742	0.976796	0.975194	0.94486	0.889535	0.626039	0.344729	0.0969697	0.117143		d28/d0	0.945238	0.97619	0.975743	0.971805	0.951136	0.883728	0.647059	0.292135	0.175066	0.0606061
V0=day 0	0.3	0.232	0.326	0.37	0.378	0.335	0.358	0.369	0.35	0.342	0.382			0.263	0.213	0.289	0.352	0.349	0.386	0.332	0.436	0.391	0.384	0.324			211	-1	-1.47712	-1.95424	-2.43136	-2.90849	-3.38561	-3.86273	-4.33985	-4.81697	-5.29409		211
V2 = day7												211													211		d7/d0												d7/d0
V3=day14	0.345	0.0016	0.0044	0.0149	0.0414	0.169	0.317	0.386	0.419	0.444	0.38			0.302	0.0026	0.0061	0.0115	0.0496	0.163	0.312	0.412	0.414	0.464	0.41			d14/d0	0.993103	0.986503	0.95973	0.890476	0.495522	0.114525	-0.0460705	-0.197143	-0.298246	0.0052356		d14/d0	0.987793	0.978893	0.96733	0.85788	0.57772	0.060241	0.0550459	-0.0588235	-0.208333	-0.265432
V4=day28	0.335	0.0011	0.003	0.0064	0.0158	0.0658	0.18	0.352	0.387	0.43	0.351			0.281	0.0017	0.0037	0.0084	0.0147	0.0541	0.187	0.293	0.366	0.382				d28/d0	0.995259	0.990798	0.982703	0.958201	0.803582	0.497207	0.0460705	-0.105714	-0.25731	0.0811518		d28/d0	0.992019	0.987197	0.976136	0.95788	0.859845	0.436747	0.327982	0.0639386	0.00520833
V0=day 0	0.301	0.14	0.221		0.312	0.371	0.366	0.408	0.358	0.35	0.35			0.27	0.16	0.254	0.339	0.367	0.389	0.399	0.377	0.36	0.389				212	-1	-1.47712	-1.95424	-2.43136	-2.90849	-3.38561	-3.86273	-4.33985	-4.81697	-5.29409		212	-1	-1.47712	-1.95424	-2.43136	-2.90849	-3.38561	-3.86273	-4.33985	-4.81697	-5.29409
V2 = day7												212													212		d7/d0												d7/d0
V3=day14	0.304	0.0015	0.0021	0.005	0.0112	0.0241	0.0705	0.196	0.277	0.358	0.328			0.321	0.0025	0.0023	0.0038	0.0123	0.0239	0.0685	0.206	0.29	0.349	0.376			d14/d0	0.989286	0.990498		0.964103	0.93504	0.807377	0.519608	0.226257	-0.0228571	0.0628571		d14/d0	0.984375	0.990945	0.988791	0.966485	0.93856	0.828321	0.453581	0.194444	0.102828
V4=day28	0.27	0.001	0.0037	0.0044	0.0098	0.0153	0.0542	0.153	0.25	0.315	0.365			0.285	0.0025	0.0037	0.0045	0.0104	0.0164	0.0519	0.159	0.235	0.316	0.32			d28/d0	0.992857	0.983258		0.96859	0.95876	0.851913	0.625	0.301676	0.1	-0.0428571		d28/d0	0.984375	0.985433	0.986726	0.971662	0.957841	0.869925	0.578249	0.347222	0.187661
V0=day 0	0.263	0.132	0.206	0.278	0.325	0.331	0.354	0.388	0.331	0.345	0.323			0.29	0.128	0.257	0.32	0.339	0.353	0.387	0.383	0.322	0.356	0.355			213	-1	-1.47712	-1.95424	-2.43136	-2.90849	-3.38561	-3.86273	-4.33985	-4.81697	-5.29409		213
V2 = day7												213													213		d7/d0												d7/d0
V3=day14	0.315	0.0011	0.0028	0.005	0.0124	0.0423	0.149	0.279	0.349	0.388	0.384			0.336	0.0022	0.0035	0.0068	0.013	0.0404	0.138	0.299	0.358	0.363	0.381			d14/d0	0.991667	0.986408	0.982014	0.961846	0.872205	0.579096	0.280928	-0.0543807	-0.124638	-0.188854		d14/d0	0.982812	0.986381	0.97875	0.961652	0.885552	0.643411	0.219321	-0.111801	-0.0196629	-0.0732394
V4=day28	0.329	0.0019	0.0034	0.0072	0.0155	0.0723	0.183	0.338	0.37	0.383	0.378			0.305	0.0018	0.0033	0.0073	0.0583	0.0663	0.208	0.314	0.337	0.378	0.36			d28/d0	0.985606	0.983495	0.974101	0.952308	0.781571	0.483051	0.128866	-0.117825	-0.110145	-0.170279		d28/d0	0.985938	0.98716	0.977187	0.828024	0.812181	0.462532	0.180157	-0.0465839	-0.0617978	-0.0140845
V0=day 0	0.309	0.252	0.322	0.342	0.352	0.35	0.344	0.303	0.341	0.356	0.338			0.341	0.247	0.337	0.405	0.402	0.385	0.382	0.403	0.354	0.372	0.365			214	-1	-1.47712	-1.95424	-2.43136	-2.90849	-3.38561	-3.86273	-4.33985	-4.81697	-5.29409		214	-1	-1.47712	-1.95424	-2.43136	-2.90849	-3.38561	-3.86273	-4.33985	-4.81697	-5.29409
V2 = day7												214													214		d7/d0												d7/d0
V3=day14	0.331	0.0013	0.0015	0.0045	0.01	0.0229	0.0834	0.219	0.328	0.361	0.381			0.335	0.0014	0.0019	0.0031	0.0075	0.0209	0.0727	0.212	0.317	0.369	0.36			d14/d0	0.994841	0.995342	0.986842	0.971591	0.934571	0.757558	0.277228	0.0381232	-0.0140449	-0.127219		d14/d0	0.994332	0.994362	0.992346	0.981343	0.945714	0.809686	0.473945	0.10452	0.00806452	0.0136986
V4=day28	0.321	0.0003	0.0014	0.0035	0.0058	0.0136	0.0372	0.126	0.284	0.35	0.381			0.295	0.0003	0.0019	0.0026	0.0053	0.0132	0.0374	0.125	0.238	0.323	0.332			d28/d0	0.99881	0.995652	0.989766	0.983523	0.961143	0.89186	0.584158	0.167155	0.0168539	-0.127219		d28/d0	0.998785	0.994362	0.99358	0.986816	0.965714	0.902094	0.689826	0.327684	0.13172	0.090411
V0=day 0	0.249	0.194	0.291	0.307	0.348	0.343	0.369	0.369	0.347	0.358	0.346			0.291	0.195	0.312	0.351	0.399	0.363	0.377	0.392	0.39	0.399	0.38			215	-1	-1.47712	-1.95424	-2.43136	-2.90849	-3.38561	-3.86273	-4.33985	-4.81697	-5.29409		215
V2 = day7												215													215		d7/d0												d7/d0
V3=day14	0.359	0.0012	0.005	0.0072	0.0167	0.0429	0.205	0.304	0.34	0.394	0.404			0.35	0.0021	0.0047	0.0077	0.0164	0.0609	0.191	0.258	0.356	0.384	0.387			d14/d0	0.993814	0.982818	0.976547	0.952011	0.874927	0.444444	0.176152	0.0201729	-0.100559	-0.16763		d14/d0	0.989231	0.984936	0.978063	0.958897	0.832231	0.493369	0.341837	0.0871795	0.037594	-0.0184211
V4=day28	0.306	0.0007	0.0012	0.0043	0.0075	0.0222	0.101	0.208	0.309	0.347	0.369			0.313	0.0007	0.0015	0.0025	0.0066	0.0293	0.109	0.247	0.32	0.355	0.367			d28/d0	0.996392	0.995876	0.985993	0.978448	0.935277	0.726287	0.436314	0.10951	0.0307263	-0.066474		d28/d0	0.99641	0.995192	0.992877	0.983459	0.919284	0.710875	0.369898	0.179487	0.110276	0.0342105
V0=day 0	0.348	0.247	0.33	0.392	0.402	0.444	0.415	0.431	0.402	0.416	0.422			0.381	0.258	0.354	0.411	0.417	0.41	0.431	0.429	0.441	0.409	0.426			216	-1	-1.47712	-1.95424	-2.43136	-2.90849	-3.38561	-3.86273	-4.33985	-4.81697	-5.29409		216	-1	-1.47712	-1.95424	-2.43136	-2.90849	-3.38561	-3.86273	-4.33985	-4.81697	-5.29409
V2 = day7												216													216		d7/d0												d7/d0
V3=day14	0.375	0.0026	0.0057	0.0099	0.013	0.0327	0.084	0.208	0.352	0.377	0.438			0.373	0.0016	0.0041	0.0079	0.0149	0.0332	0.0794	0.199	0.333	0.395	0.418			d14/d0	0.989474	0.982727	0.974745	0.967662	0.926351	0.79759	0.517401	0.124378	0.09375	-0.0379147		d14/d0	0.993798	0.988418	0.980779	0.964269	0.919024	0.815777	0.536131	0.244898	0.0342298	0.0187793
V4=day28	0.383	0.0016	0.0025	0.0039	0.0052	0.0121	0.0288	0.0723	0.207	0.307	0.344			0.369	0.0011	0.0016	0.0052	0.006	0.0137	0.0256	0.0772	0.191	0.321	0.349			d28/d0	0.993522	0.992424	0.990051	0.987065	0.972748	0.930602	0.832251	0.485075	0.262019	0.184834		d28/d0	0.995736	0.99548	0.987348	0.985612	0.966585	0.940603	0.820047	0.566893	0.215159	0.180751
V0=day 0	0.336	0.268	0.276	0.304	0.342	0.335	0.355	0.36	0.351	0.338	0.338			0.363	0.262	0.322	0.335	0.348	0.341	0.346	0.358	0.378	0.392	0.406			217	-1	-1.47712	-1.95424	-2.43136	-2.90849	-3.38561	-3.86273	-4.33985	-4.81697	-5.29409		217
V2 = day7												217													217		d7/d0												d7/d0
V3=day14	0.356	0.0016	0.0038	0.0046	0.0104	0.0367	0.122	0.242	0.351	0.384	0.403			0.375	0.0012	0.0031	0.0068	0.0129	0.0405	0.113	0.261	0.35	0.393	0.407			d14/d0	0.99403	0.986232	0.984868	0.969591	0.890448	0.656338	0.327778	0	-0.136095	-0.192308		d14/d0	0.99542	0.990373	0.979701	0.962931	0.881232	0.67341	0.27095	0.0740741	-0.00255102	-0.00246305
V4=day28	0.367	0.001	0.0029	0.0066	0.0139	0.0466	0.164	0.26	0.371	0.393	0.408			0.333	0.001	0.0019	0.0048	0.0126	0.0443	0.152	0.281	0.336	0.392	0.37			d28/d0	0.996269	0.989493	0.978289	0.959357	0.860896	0.538028	0.277778	-0.0569801	-0.162722	-0.207101		d28/d0	0.996183	0.994099	0.985672	0.963793	0.870088	0.560694	0.215084	0.111111	0	0.08867
V0=day 0	0.372	0.293	0.397	0.413	0.472	0.49	0.485	0.494	0.499	0.465	0.472			0.415	0.307	0.408	0.457	0.441	0.477	0.499	0.524	0.471	0.469	0.435			218	-1	-1.47712	-1.95424	-2.43136	-2.90849	-3.38561	-3.86273	-4.33985	-4.81697	-5.29409		218	-1	-1.47712	-1.95424	-2.43136	-2.90849	-3.38561	-3.86273	-4.33985	-4.81697	-5.29409
V2 = day7												218													218		d7/d0												d7/d0
V3=day14	0.428	0.001	0.0047	0.006	0.0102	0.0541	0.0905	0.281	0.417	0.466	0.465			0.401	0.0015	0.0039	0.0067		0.027	0.0865	0.258	0.418	0.447	0.489			d14/d0	0.996587	0.988161	0.985472	0.97839	0.889592	0.813402	0.431174	0.164329	-0.00215054	0.0148305		d14/d0	0.995114	0.990441	0.985339		0.943396	0.826653	0.507634	0.112527	0.0469083	-0.124138
V4=day28	0.436	0.0014	0.0043	0.0053	0.0081	0.0362	0.104	0.272	0.416	0.444	0.463			0.407	0.0013	0.0037	0.0069	0.0102	0.035	0.106	0.28	0.396	0.433	0.447			d28/d0	0.995222	0.989169	0.987167	0.982839	0.926122	0.785567	0.449393	0.166333	0.0451613	0.0190678		d28/d0	0.995765	0.990931	0.984902	0.976871	0.926625	0.787575	0.465649	0.159236	0.0767591	-0.0275862
V0=day 0	0.37	0.347	0.388	0.404	0.408	0.411	0.426	0.412	0.407	0.419	0.401			0.407	0.318	0.361	0.411	0.428	0.446	0.406	0.435	0.423	0.425	0.428			219	-1	-1.47712	-1.95424	-2.43136	-2.90849	-3.38561	-3.86273	-4.33985	-4.81697	-5.29409		219
V2 = day7												219													219		d7/d0												d7/d0
V3=day14	0.394	0.0032	0.0067	0.0085	0.0158	0.0334	0.0709	0.202	0.341	0.443	0.459			0.388	0.0032	0.005	0.0087	0.0154	0.0302	0.062	0.194	0.351	0.434	0.46			d14/d0	0.990778	0.982732	0.97896	0.961275	0.918735	0.833568	0.509709	0.162162	-0.0572792	-0.144638		d14/d0	0.989937	0.98615	0.978832	0.964019	0.932287	0.847291	0.554023	0.170213	-0.0211765	-0.0747664
V4=day28	0.39	0.0029	0.0049	0.0094	0.0144	0.031	0.0919	0.245	0.394	0.42	0.435			0.416	0.0035	0.0058	0.0078	0.0157	0.0362	0.107	0.263	0.358	0.423	0.459			d28/d0	0.991643	0.987371	0.976733	0.964706	0.924574	0.784272	0.40534	0.031941	-0.00238663	-0.084788		d28/d0	0.988994	0.983934	0.981022	0.963318	0.918834	0.736453	0.395402	0.153664	0.00470588	-0.0724299
V0=day 0	0.468	0.21	0.312	0.397	0.454	0.498	0.5	0.528	0.492	0.511	0.521			0.431	0.19	0.315	0.379	0.474	0.493	0.508	0.487	0.542	0.506	0.534			220	-1	-1.47712	-1.95424	-2.43136	-2.90849	-3.38561	-3.86273	-4.33985	-4.81697	-5.29409		220	-1	-1.47712	-1.95424	-2.43136	-2.90849	-3.38561	-3.86273	-4.33985	-4.81697	-5.29409
V2 = day7												220													220		d7/d0												d7/d0
V3=day14	0.47	0.0024	0.0034	0.0116	0.02	0.0475	0.124	0.3	0.428	0.483	0.537			0.474	0.002	0.0045	0.0111	0.0209	0.0538	0.132	0.3	0.43	0.506	0.543			d14/d0	0.988571	0.989103	0.970781	0.955947	0.904618	0.752	0.431818	0.130081	0.0547945	-0.0307102		d14/d0	0.989474	0.985714	0.970712	0.955907	0.890872	0.740157	0.383984	0.206642	0	-0.0168539
V4=day28	0.432	0.0016	0.0019	0.0034	0.0074	0.0163	0.0475	0.158	0.333	0.409	0.438			0.455	0.001	0.0023	0.0041	0.0066	0.0163	0.0442	0.149	0.324	0.425	0.469			d28/d0	0.992381	0.99391	0.991436	0.9837	0.967269	0.905	0.700758	0.323171	0.199609	0.159309		d28/d0	0.994737	0.992698	0.989182	0.986076	0.966937	0.912992	0.694045	0.402214	0.160079	0.121723
V0=day 0	0.406	0.224	0.301	0.36	0.443	0.437	0.463	0.474	0.451	0.447	0.446			0.442	0.186	0.293	0.361	0.417	0.465	0.483	0.462	0.481	0.468	0.468			221	-1	-1.47712	-1.95424	-2.43136	-2.90849	-3.38561	-3.86273	-4.33985	-4.81697	-5.29409		221
V2 = day7												221													221		d7/d0												d7/d0
V3=day14	0.453	0.002	0.004	0.0074	0.0161	0.0344	0.069	0.211	0.346	0.466	0.48			0.43	0.0023	0.0044	0.0092	0.0132	0.0313	0.0825	0.196	0.369	0.473	0.492			d14/d0	0.991071	0.986711	0.979444	0.963657	0.921281	0.850972	0.554852	0.232816	-0.0425056	-0.0762332		d14/d0	0.987634	0.984983	0.974515	0.968345	0.932688	0.829193	0.575758	0.232848	-0.0106838	-0.0512821
V4=day28	0.431	0.00072	0.0015	0.0036	0.0079	0.0188	0.0472	0.13	0.27	0.401	0.449			0.446	0.001	0.0015	0.0036	0.0074	0.0215	0.0475	0.133	0.287	0.409	0.423			d28/d0	0.996786	0.995017	0.99	0.982167	0.956979	0.898056	0.725738	0.40133	0.102908	-0.00672646		d28/d0	0.994624	0.994881	0.990028	0.982254	0.953763	0.901656	0.712121	0.403326	0.126068	0.0961538
V0=day 0	0.411	0.101	0.243	0.349	0.402	0.448	0.47	0.472	0.451	0.428	0.452			0.434	0.0981	0.254	0.367	0.425	0.481	0.473	0.495	0.473	0.469	0.456			222	-1	-1.47712	-1.95424	-2.43136	-2.90849	-3.38561	-3.86273	-4.33985	-4.81697	-5.29409		222	-1	-1.47712	-1.95424	-2.43136	-2.90849	-3.38561	-3.86273	-4.33985	-4.81697	-5.29409
V2 = day7												222													222		d7/d0												d7/d0
V3=day14	0.403	0.00042	0.0029	0.0048	0.0136	0.047	0.15	0.342	0.379	0.46	0.463			0.419	0.00072	0.0018	0.0055	0.0154	0.0416	0.153	0.346	0.421	0.443	0.469			d14/d0	0.995842	0.988066	0.986246	0.966169	0.895089	0.680851	0.275424	0.159645	-0.0747664	-0.0243363		d14/d0	0.992661	0.992913	0.985014	0.963765	0.913514	0.676533	0.30101	0.109937	0.0554371	-0.0285088
V4=day28	0.405	0.00052	0.00082	0.0024	0.011	0.0493	0.193	0.367	0.397	0.453	0.425			0.408	0.00021	0.0011	0.0022	0.011	0.0438	0.186	0.326	0.412	0.433	0.452			d28/d0	0.994851	0.996626	0.993123	0.972637	0.889955	0.589362	0.222458	0.119734	-0.0584112	0.0597345		d28/d0	0.997859	0.995669	0.994005	0.974118	0.90894	0.606765	0.341414	0.128964	0.0767591	0.00877193
V0=day 0	0.406	0.295	0.409	0.441	0.468	0.469	0.441	0.463	0.46	0.465	0.45			0.442	0.329	0.386	0.443	0.459	0.459	0.449	0.473	0.436	0.45	0.451			223	-1	-1.47712	-1.95424	-2.43136	-2.90849	-3.38561	-3.86273	-4.33985	-4.81697	-5.29409		223
V2 = day7												223													223		d7/d0												d7/d0
V3=day14	0.442	0.0017	0.0045	0.0087	0.029	0.0964	0.243	0.397	0.436	0.453	0.45			0.448	0.0019	0.0035	0.013	0.0292	0.0861	0.253	0.39	0.438	0.426	0.473			d14/d0	0.994237	0.988998	0.980272	0.938034	0.794456	0.44898	0.142549	0.0521739	0.0258065	0		d14/d0	0.994225	0.990933	0.970655	0.936383	0.812418	0.436526	0.175476	-0.00458716	0.0533333	-0.0487805
V4=day28	0.459	0.00031	0.00072	0.0028	0.0069	0.0148	0.0432	0.157	0.33	0.379	0.456			0.348	0.00053	0.0013	0.0028	0.0085	0.0169	0.0437	0.144	0.337	0.419	0.437			d28/d0	0.998949	0.99824	0.993651	0.985256	0.968443	0.902041	0.660907	0.282609	0.184946	-0.0133333		d28/d0	0.998389	0.996632	0.993679	0.981481	0.963181	0.902673	0.69556	0.227064	0.0688889	0.0310421
V0=day 0	0.415	0.345	0.433	0.436	0.476	0.427	0.469	0.461	0.46	0.452	0.377			0.402	0.315	0.439	0.393	0.44	0.458	0.451	0.465	0.474	0.38	0.434			224	-1	-1.47712	-1.95424	-2.43136	-2.90849	-3.38561	-3.86273	-4.33985	-4.81697	-5.29409		224	-1	-1.47712	-1.95424	-2.43136	-2.90849	-3.38561	-3.86273	-4.33985	-4.81697	-5.29409
V2 = day7												224													224		d7/d0												d7/d0
V3=day14	0.392	0.0018	0.0044	0.0078	0.017	0.038	0.121	0.301	0.416	0.47	0.487			0.394	0.001	0.0046	0.0062	0.0155	0.0473	0.122	0.272	0.431	0.446	0.418			d14/d0	0.994783	0.989838	0.98211	0.964286	0.911007	0.742004	0.347072	0.0956522	-0.039823	-0.291777		d14/d0	0.996825	0.989522	0.984224	0.964773	0.896725	0.72949	0.415054	0.0907173	-0.173684	0.0368664
V4=day28	0.418	0.0019	0.0047	0.0089	0.0149	0.0324	0.0883	0.222	0.371	0.415	0.372			0.37	0.0019	0.004	0.0091	0.016	0.035	0.0953	0.226	0.327	0.411	0.367			d28/d0	0.994493	0.989145	0.979587	0.968697	0.924122	0.811727	0.518438	0.193478	0.0818584	0.0132626		d28/d0	0.993968	0.990888	0.976845	0.963636	0.923581	0.788692	0.513978	0.310127	-0.0815789	0.154378
V0=day 0	0.395	0.0885	0.221	0.334	0.384	0.409	0.396	0.41	0.407	0.406	0.403			0.373	0.0901	0.241	0.328	0.42	0.417	0.428	0.418	0.427	0.423	0.43			225	-1	-1.47712	-1.95424	-2.43136	-2.90849	-3.38561	-3.86273	-4.33985	-4.81697	-5.29409		225
V2 = day7												225													225		d7/d0												d7/d0
V3=day14	0.424	0.0121	0.0309	0.0809	0.218	0.305	0.366	0.391	0.467	0.437	0.394			0.388	0.0103	0.0255	0.0809	0.209	0.319	0.293	0.371	0.447	0.431	0.416			d14/d0	0.863277	0.860181	0.757784	0.432292	0.254279	0.0757576	0.0463415	-0.14742	-0.0763547	0.0223325		d14/d0	0.885683	0.894191	0.753354	0.502381	0.235012	0.315421	0.11244	-0.0468384	-0.0189125	0.0325581
V4=day28	0.42	0.00082	0.0028	0.0056	0.0151	0.0419	0.135	0.258	0.375	0.402	0.356			0.398	0.00072	0.0028	0.0073	0.0143	0.0423	0.14	0.263	0.372	0.377	0.429			d28/d0	0.990734	0.98733	0.983234	0.960677	0.897555	0.659091	0.370732	0.0786241	0.00985222	0.116625		d28/d0	0.992009	0.988382	0.977744	0.965952	0.898561	0.672897	0.370813	0.128806	0.108747	0.00232558
V0=day 0	0.476	0.268	0.404	0.502	0.495	0.512	0.534	0.486	0.478	0.484	0.484			0.488	0.295	0.403	0.479	0.509	0.488	0.528	0.507	0.512	0.521	0.494			226	-1	-1.47712	-1.95424	-2.43136	-2.90849	-3.38561	-3.86273	-4.33985	-4.81697	-5.29409		226	-1	-1.47712	-1.95424	-2.43136	-2.90849	-3.38561	-3.86273	-4.33985	-4.81697	-5.29409
V2 = day7												226													226		d7/d0												d7/d0
V3=day14	0.465	0.0034	0.0059	0.0123	0.0214	0.0561	0.164	0.343	0.448	0.488	0.472			0.487	0.0029	0.0072	0.0101	0.0214	0.0547	0.16		0.411	0.498	0.475			d14/d0	0.987313	0.985396	0.975498	0.956768	0.89043	0.692884	0.294239	0.0627615	-0.00826446	0.0247934		d14/d0	0.990169	0.982134	0.978914	0.957957	0.88791	0.69697		0.197266	0.0441459	0.0384615
V4=day28	0.491	0.0011	0.0027	0.0042	0.0108	0.0203	0.0505	0.125	0.296	0.397	0.473			0.354	0.0016	0.0032	0.0061	0.0118	0.0239	0.0459	0.139	0.283	0.396	0.464			d28/d0	0.995896	0.993317	0.991633	0.978182	0.960352	0.905431	0.742798	0.380753	0.179752	0.0227273		d28/d0	0.994576	0.99206	0.987265	0.976817	0.951025	0.913068	0.725838	0.447266	0.239923	0.0607287
V0=day 0	0.416	0.186	0.295	0.401	0.425	0.434	0.445	0.416	0.435	0.435	0.434			0.433	0.173	0.308	0.41	0.44	0.468	0.477	0.451	0.471	0.433	0.451			227	-1	-1.47712	-1.95424	-2.43136	-2.90849	-3.38561	-3.86273	-4.33985	-4.81697	-5.29409		227
V2 = day7												227													227		d7/d0												d7/d0
V3=day14	0.446	0.0007	0.0019	0.0057	0.0093	0.0311	0.0833	0.226	0.368	0.422	0.431			0.454	0.0006	0.0023	0.0044	0.0101	0.0287	0.0794	0.199	0.294	0.359	0.44			d14/d0	0.996237	0.993559	0.985786	0.978118	0.928341	0.812809	0.456731	0.154023	0.0298851	0.00691244		d14/d0	0.996532	0.992532	0.989268	0.977045	0.938675	0.833543	0.558758	0.375796	0.170901	0.0243902
V4=day28	0.283	0.0013	0.0015	0.0029	0.005	0.0188	0.0695	0.22	0.352	0.465	0.436			0.46	0.0006	0.0013	0.0023	0.0082	0.0256	0.0678	0.211	0.359	0.437	0.436			d28/d0	0.993011	0.994915	0.992768	0.988235	0.956682	0.84382	0.471154	0.190805	-0.0689655	-0.00460829		d28/d0	0.996532	0.995779	0.99439	0.981364	0.945299	0.857862	0.532151	0.237792	-0.00923788	0.0332594
V0=day 0	0.491	0.323	0.454	0.505	0.515	0.505	0.504	0.462	0.504	0.482	0.509			0.484	0.33	0.445	0.488	0.503	0.521	0.496	0.541	0.513	0.512	0.502			228	-1	-1.47712	-1.95424	-2.43136	-2.90849	-3.38561	-3.86273	-4.33985	-4.81697	-5.29409		228	-1	-1.47712	-1.95424	-2.43136	-2.90849	-3.38561	-3.86273	-4.33985	-4.81697	-5.29409
V2 = day7												228													228		d7/d0												d7/d0
V3=day14	0.425	0.0025	0.0058	0.0099	0.0227	0.047	0.123	0.312	0.423	0.481	0.468			0.448	0.0025	0.006	0.0114	0.0242	0.0453	0.123	0.34	0.476	0.485	0.494			d14/d0	0.99226	0.987225	0.980396	0.955922	0.906931	0.755952	0.324675	0.160714	0.00207469	0.0805501		d14/d0	0.992424	0.986517	0.976639	0.951889	0.913052	0.752016	0.371534	0.0721248	0.0527344	0.0159363
V4=day28	0.464	0.0031	0.0058	0.0084	0.0144	0.0258	0.0414	0.1	0.273	0.405	0.427			0.442	0.0032	0.007	0.0101	0.016	0.0248	0.045	0.0935	0.249	0.392	0.438			d28/d0	0.990402	0.987225	0.983366	0.972039	0.948911	0.917857	0.78355	0.458333	0.159751	0.1611		d28/d0	0.990303	0.98427	0.979303	0.968191	0.952399	0.909274	0.827172	0.51462	0.234375	0.12749
V0=day 0	0.452	0.306	0.428	0.47	0.5	0.489	0.523	0.536	0.468	0.462	0.477			0.475	0.307	0.436	0.486	0.485	0.509	0.511	0.502	0.508	0.422	0.47			229	-1	-1.47712	-1.95424	-2.43136	-2.90849	-3.38561	-3.86273	-4.33985	-4.81697	-5.29409		229
V2 = day7												229													229		d7/d0												d7/d0
V3=day14	0.512	0.004	0.0084	0.023	0.0524	0.146	0.325	0.416	0.471	0.493	0.508			0.507	0.0039	0.01	0.0203	0.0385	0.134	0.299	0.421	0.481	0.476	0.516			d14/d0	0.986928	0.980374	0.951064	0.8952	0.701431	0.378585	0.223881	-0.00641026	-0.0670996	-0.0649895		d14/d0	0.987296	0.977064	0.95823	0.920619	0.736739	0.414873	0.161355	0.0531496	-0.127962	-0.0978723
V4=day28	0.469	0.0017	0.0061	0.0119	0.0403	0.132	0.293	0.406	0.498	0.491	0.504			0.377	0.002	0.0066	0.0158	0.0382	0.116	0.277	0.408	0.459	0.516	0.441			d28/d0	0.994444	0.985748	0.974681	0.9194	0.730061	0.439771	0.242537	-0.0641026	-0.0627706	-0.0566038		d28/d0	0.993485	0.984862	0.96749	0.921237	0.772102	0.457926	0.187251	0.0964567	-0.222749	0.0617021
V0=day 0	0.457	0.295	0.466	0.541	0.526	0.498	0.487	0.527	0.517	0.478	0.513			0.407	0.309	0.448	0.501	0.52	0.497	0.498	0.507	0.519	0.489	0.53			230	-1	-1.47712	-1.95424	-2.43136	-2.90849	-3.38561	-3.86273	-4.33985	-4.81697	-5.29409		230	-1	-1.47712	-1.95424	-2.43136	-2.90849	-3.38561	-3.86273	-4.33985	-4.81697	-5.29409
V2 = day7												230													230		d7/d0												d7/d0
V3=day14	0.438	0.0012	0.0056	0.0106	0.0223	0.049	0.162	0.334	0.404	0.419	0.381			0.455	0.0017	0.0057	0.0104	0.0187	0.0501	0.146	0.354	0.457	0.396	0.415			d14/d0	0.995932	0.987983	0.980407	0.957605	0.901606	0.667351	0.366224	0.218569	0.123431	0.25731		d14/d0	0.994498	0.987277	0.979242	0.964038	0.899195	0.706827	0.301775	0.119461	0.190184	0.216981
V4=day28	0.409	0.0027	0.0042	0.0075	0.0147	0.0193	0.0457	0.163	0.338	0.404	0.435			0.399	0.0015	0.0041	0.0102	0.0136	0.0233	0.0461	0.156	0.316	0.415	0.441			d28/d0	0.990847	0.990987	0.986137	0.972053	0.961245	0.90616	0.690702	0.346228	0.154812	0.152047		d28/d0	0.995146	0.990848	0.979641	0.973846	0.953119	0.90743	0.692308	0.391137	0.151329	0.167925
V0=day 0	0.404	0.172	0.313	0.42	0.436	0.445	0.479	0.443	0.45	0.458	0.426			0.429	0.176	0.324	0.416	0.44	0.453	0.46	0.483	0.477	0.45				231	-1	-1.47712	-1.95424	-2.43136	-2.90849	-3.38561	-3.86273	-4.33985	-4.81697	-5.29409		231
V2 = day7												231													231		d7/d0												d7/d0
V3=day14	0.458	0.001	0.0017	0.0042	0.0102	0.0264	0.127	0.307	0.425	0.445	0.421			0.449	0.0015	0.0017	0.0046	0.0095	0.0333	0.125	0.308	0.428	0.449				d14/d0	0.994186	0.994569	0.99	0.976606	0.940674	0.734864	0.306998	0.0555556	0.0283843	0.0117371		d14/d0	0.991477	0.994753	0.988942	0.978409	0.92649	0.728261	0.362319	0.102725	0.00222222
V4=day28	0.441	0.0008	0.0018	0.0027	0.0099	0.0459	0.186	0.356	0.452	0.433	0.463			0.446	0.0013	0.0016	0.0037	0.0106	0.0414	0.173	0.346	0.449	0.441				d28/d0	0.995349	0.994249	0.993571	0.977294	0.896854	0.611691	0.196388	-0.00444444	0.0545852	-0.0868545		d28/d0	0.992614	0.995062	0.991106	0.975909	0.908609	0.623913	0.283644	0.0587002	0.02
V0=day 0	0.335	0.0057	0.0283	0.153	0.23	0.326	0.336	0.323	0.364	0.329	0.318			0.359	0.006	0.0312	0.135	0.243	0.323	0.344	0.312	0.329	0.38	0.392			232	-1	-1.47712	-1.95424	-2.43136	-2.90849	-3.38561	-3.86273	-4.33985	-4.81697	-5.29409		232	-1	-1.47712	-1.95424	-2.43136	-2.90849	-3.38561	-3.86273	-4.33985	-4.81697	-5.29409
V2 = day7												232													232		d7/d0												d7/d0
V3=day14	0.335	0.0035	0.0096	0.0631	0.174	0.29	0.336	0.321	0.32	0.24	0.334			0.352	0.0035	0.0114	0.0635	0.165	0.264	0.341	0.338	0.311	0.309	0.335			d14/d0	0.385965	0.660777	0.587582	0.243478	0.110429	0	0.00619195	0.120879	0.270517	-0.0503145		d14/d0	0.416667	0.634615	0.52963	0.320988	0.182663	0.00872093	-0.0833333	0.0547112	0.186842	0.145408
V4=day28	0.259	0.0019	0.0026	0.0045	0.0125	0.0862	0.207	0.257	0.317	0.34	0.334			0.216	0.0011	0.0029	0.0047	0.0153	0.0947	0.232	0.275	0.334	0.328	0.325			d28/d0	0.666667	0.908127	0.970588	0.945652	0.735583	0.383929	0.204334	0.129121	-0.0334347	-0.0503145		d28/d0	0.816667	0.907051	0.965185	0.937037	0.706811	0.325581	0.11859	-0.0151976	0.136842	0.170918
V0=day 0	0.308	0.229	0.282	0.309	0.3	0.343	0.349	0.358	0.361	0.322	0.315			0.37	0.234	0.269	0.287	0.297	0.322	0.342	0.372	0.32	0.333	0.344			233	-1	-1.47712	-1.95424	-2.43136	-2.90849	-3.38561	-3.86273	-4.33985	-4.81697	-5.29409		233
V2 = day7												233													233		d7/d0												d7/d0
V3=day14	0.341	0.0031	0.0038	0.007	0.0125	0.0376	0.0677	0.149	0.227	0.29	0.355			0.361	0.0025	0.0024	0.0074	0.0152	0.033	0.0698	0.165	0.206	0.283	0.36			d14/d0	0.986463	0.986525	0.977346	0.958333	0.890379	0.806017	0.583799	0.371191	0.0993789	-0.126984		d14/d0	0.989316	0.991078	0.974216	0.948822	0.897516	0.795906	0.556452	0.35625	0.15015	-0.0465116
V4=day28	0.298	0.002	0.0032	0.005	0.0132	0.0268	0.0545	0.142	0.237	0.305	0.313			0.33	0.0011	0.0033	0.0059	0.0118	0.0329	0.0686	0.157	0.258	0.297	0.31			d28/d0	0.991266	0.988652	0.983819	0.956	0.921866	0.84384	0.603352	0.34349	0.052795	0.00634921		d28/d0	0.995299	0.987732	0.979443	0.960269	0.897826	0.799415	0.577957	0.19375	0.108108	0.0988372
V0=day 0	0.358	0.238	0.308	0.335	0.322	0.367	0.39	0.413	0.35	0.361	0.34			0.376	0.258	0.304	0.314	0.35	0.375	0.397	0.39	0.367	0.257	0.354			234	-1	-1.47712	-1.95424	-2.43136	-2.90849	-3.38561	-3.86273	-4.33985	-4.81697	-5.29409		234	-1	-1.47712	-1.95424	-2.43136	-2.90849	-3.38561	-3.86273	-4.33985	-4.81697	-5.29409
V2 = day7												234													234		d7/d0												d7/d0
V3=day14	0.378	0.227	0.283	0.312	0.322	0.344	0.231	0.331	0.233	0.306	0.309			0.376	0.217	0.287	0.321	0.348	0.333	0.391	0.333	0.346	0.369	0.353			d14/d0	0.0462185	0.0811688	0.0686567	0	0.0626703	0.407692	0.198547	0.334286	0.152355	0.0911765		d14/d0	0.158915	0.0559211	-0.022293	0.00571429	0.112	0.0151134	0.146154	0.0572207	-0.435798	0.00282486
V4=day28	0.321	0.0034	0.0057	0.0137	0.0266	0.061	0.136	0.219	0.336	0.343	0.361			0.338	0.0026	0.0057	0.0127	0.0267	0.0638	0.129	0.223	0.306	0.352	0.322			d28/d0	0.985714	0.981494	0.959104	0.917391	0.833787	0.651282	0.469734	0.04	0.0498615	-0.0617647		d28/d0	0.989922	0.98125	0.959554	0.923714	0.829867	0.675063	0.428205	0.166213	-0.36965	0.0903955
V0=day 0	0.314	0.267	0.321	0.329	0.337	0.314	0.361	0.272	0.32	0.345	0.352			0.36	0.27	0.312	0.325	0.339	0.332	0.336	0.345	0.382	0.374	0.391			235	-1	-1.47712	-1.95424	-2.43136	-2.90849	-3.38561	-3.86273	-4.33985	-4.81697	-5.29409		235
V2 = day7												235													235		d7/d0												d7/d0
V3=day14	0.33	0.0036	0.0054	0.0186	0.0491	0.0955	0.232	0.281	0.349	0.37	0.359			0.318	0.0033	0.0086	0.0169	0.0454	0.104	0.225	0.317	0.381	0.395	0.412			d14/d0	0.986517	0.983178	0.943465	0.854303	0.69586	0.357341	-0.0330882	-0.090625	-0.0724638	-0.0198864		d14/d0	0.987778	0.972436	0.948	0.866077	0.686747	0.330357	0.0811594	0.0026178	-0.0561497	-0.0537084
V4=day28	0.363	0.0014	0.0018	0.0057	0.0119	0.0311	0.0952	0.205	0.306	0.379	0.4			0.329	0.0011	0.0025	0.0051	0.0129	0.0377	0.0988	0.221	0.326	0.363	0.375			d28/d0	0.994757	0.994393	0.982675	0.964688	0.900955	0.736288	0.246324	0.04375	-0.0985507	-0.136364		d28/d0	0.995926	0.991987	0.984308	0.961947	0.886446	0.705952	0.35942	0.146597	0.0294118	0.0409207
V0=day 0	0.323	0.264	0.256	0.298	0.323	0.328	0.376	0.37	0.385	0.321	0.372			0.332	0.263	0.274	0.285	0.289	0.354	0.354	0.304	0.424	0.374	0.356			236	-1	-1.47712	-1.95424	-2.43136	-2.90849	-3.38561	-3.86273	-4.33985	-4.81697	-5.29409		236	-1	-1.47712	-1.95424	-2.43136	-2.90849	-3.38561	-3.86273	-4.33985	-4.81697	-5.29409
V2 = day7												236													236		d7/d0												d7/d0
V3=day14	0.345	0.0045	0.0081	0.0215	0.0487	0.149	0.256	0.33	0.365	0.366	0.335			0.344	0.0038	0.0114	0.0193	0.0516	0.151	0.22	0.356	0.409	0.425	0.382			d14/d0	0.982955	0.968359	0.927852	0.849226	0.545732	0.319149	0.108108	0.0519481	-0.140187	0.0994624		d14/d0	0.985551	0.958394	0.932281	0.821453	0.573446	0.378531	-0.171053	0.0353774	-0.136364	-0.0730337
V4=day28	0.307	0.0012	0.0032	0.006	0.0128	0.04	0.112	0.206	0.285	0.332	0.307			0.315	0.0013	0.004	0.0057	0.015	0.0352	0.103	0.222	0.283	0.314	0.313			d28/d0	0.995455	0.9875	0.979866	0.960372	0.878049	0.702128	0.443243	0.25974	-0.0342679	0.174731		d28/d0	0.995057	0.985401	0.98	0.948097	0.900565	0.70904	0.269737	0.332547	0.160428	0.120787
V0=day 0	0.348	0.152	0.224	0.241	0.302	0.299	0.319	0.352	0.312	0.33	0.362			0.344	0.159	0.222	0.258	0.318	0.32	0.342	0.361	0.377	0.36	0.352			237	-1	-1.47712	-1.95424	-2.43136	-2.90849	-3.38561	-3.86273	-4.33985	-4.81697	-5.29409		237
V2 = day7												237													237		d7/d0												d7/d0
V3=day14	0.331	0.0015	0.0032	0.0094	0.0294	0.0701	0.185	0.29	0.351	0.353	0.377			0.326	0.0019	0.0048	0.0111	0.029	0.0791	0.182	0.3	0.322	0.353	0.373			d14/d0	0.990132	0.985714	0.960996	0.902649	0.765552	0.420063	0.176136	-0.125	-0.069697	-0.0414365		d14/d0	0.98805	0.978378	0.956977	0.908805	0.752812	0.467836	0.168975	0.145889	0.0194444	-0.0596591
V4=day28	0.305	0.0014	0.0026	0.0051	0.0143	0.0355	0.0939	0.21	0.269	0.341	0.378			0.328	0.0012	0.0025	0.0057	0.0162	0.0413	0.0886	0.202	0.27	0.32	0.309			d28/d0	0.990789	0.988393	0.978838	0.952649	0.881271	0.705643	0.403409	0.137821	-0.0333333	-0.0441989		d28/d0	0.992453	0.988739	0.977907	0.949057	0.870938	0.740936	0.440443	0.28382	0.111111	0.122159
V0=day 0	0.506	0.369	0.404	0.401	0.443	0.418	0.447	0.439	0.474	0.435	0.463			0.485	0.376	0.419	0.42	0.421	0.448	0.448	0.453	0.435	0.466	0.411			238	-1	-1.47712	-1.95424	-2.43136	-2.90849	-3.38561	-3.86273	-4.33985	-4.81697	-5.29409		238	-1	-1.47712	-1.95424	-2.43136	-2.90849	-3.38561	-3.86273	-4.33985	-4.81697	-5.29409
V2 = day7												238													238		d7/d0												d7/d0
V3=day14	0.444	0.0179	0.0387	0.0749	0.173	0.314	0.412	0.418	0.468	0.386	0.458			0.497	0.0155	0.0331	0.0807	0.188	0.299	0.328	0.451	0.382	0.414	0.455			d14/d0	0.951491	0.904208	0.813217	0.609481	0.248804	0.0782998	0.047836	0.0126582	0.112644	0.0107991		d14/d0	0.958777	0.921002	0.807857	0.553444	0.332589	0.267857	0.00441501	0.121839	0.111588	-0.107056
V4=day28	0.443	0.0078	0.0148	0.0331	0.079	0.219	0.307	0.343	0.447	0.415	0.453			0.436	0.0099	0.0174	0.0347	0.0836	0.21	0.358	0.416	0.438	0.457	0.461			d28/d0	0.978862	0.963366	0.917456	0.82167	0.476077	0.313199	0.218679	0.056962	0.045977	0.0215983		d28/d0	0.97367	0.958473	0.917381	0.801425	0.53125	0.200893	0.0816777	-0.00689655	0.0193133	-0.121655
V0=day 0	0.481	0.237	0.351	0.396	0.454	0.476	0.473	0.494	0.51	0.516	0.487			0.469	0.246	0.33	0.404	0.429	0.498	0.441	0.47	0.479	0.515	0.423			239	-1	-1.47712	-1.95424	-2.43136	-2.90849	-3.38561	-3.86273	-4.33985	-4.81697	-5.29409		239
V2 = day7												239													239		d7/d0												d7/d0
V3=day14	0.48	0.0041	0.0188	0.0378	0.0898	0.219	0.344	0.321	0.478	0.465	0.37			0.45	0.0054	0.0142	0.0387	0.103	0.236	0.378	0.371	0.498	0.502	0.515			d14/d0	0.9827	0.946439	0.904545	0.802203	0.539916	0.272727	0.350202	0.0627451	0.0988372	0.240246		d14/d0	0.978049	0.95697	0.904208	0.759907	0.526104	0.142857	0.210638	-0.039666	0.0252427	-0.217494
V4=day28	0.426	0.0022	0.0055	0.0104	0.0328	0.0744	0.186	0.35	0.429	0.434	0.425			0.442	0.0017	0.006	0.0104	0.0354	0.0908	0.208	0.363	0.447	0.413	0.455			d28/d0	0.990717	0.98433	0.973737	0.927753	0.843697	0.606765	0.291498	0.158824	0.158915	0.12731		d28/d0	0.993089	0.981818	0.974257	0.917483	0.817671	0.528345	0.22766	0.0668058	0.198058	-0.0756501
V0=day 0	0.458	0.309	0.373	0.412	0.444	0.464	0.498	0.476	0.482	0.523	0.507			0.491	0.308	0.387	0.403	0.449	0.511	0.52	0.492	0.478	0.552	0.546			240	-1	-1.47712	-1.95424	-2.43136	-2.90849	-3.38561	-3.86273	-4.33985	-4.81697	-5.29409		240	-1	-1.47712	-1.95424	-2.43136	-2.90849	-3.38561	-3.86273	-4.33985	-4.81697	-5.29409
V2 = day7												240													240		d7/d0												d7/d0
V3=day14	0.418	0.0023	0.0037	0.0084	0.021	0.0605	0.129	0.28	0.4	0.467	0.522			0.502	0.002	0.0024	0.008	0.0234	0.0582	0.136	0.256	0.434	0.509	0.503			d14/d0	0.992557	0.99008	0.979612	0.952703	0.869612	0.740964	0.411765	0.170124	0.107075	-0.0295858		d14/d0	0.993506	0.993798	0.980149	0.947884	0.886106	0.738462	0.479675	0.0920502	0.0778986	0.0787546
V4=day28	0.509	0.001	0.0014	0.0075	0.02	0.0691	0.186	0.351	0.431	0.469	0.463			0.485	0.00071	0.003	0.0065	0.0194	0.0681	0.184	0.36	0.417	0.447	0.402			d28/d0	0.996764	0.996247	0.981796	0.954955	0.851078	0.626506	0.262605	0.105809	0.10325	0.086785		d28/d0	0.997695	0.992248	0.983871	0.956793	0.866732	0.646154	0.268293	0.127615	0.190217	0.263736
V0=day 0	0.274	0.205	0.291	0.375	0.353	0.389	0.371	0.361	0.356	0.386	0.309			0.318	0.249	0.331	0.392	0.385	0.385	0.406	0.407	0.394	0.357	0.259			241	-1	-1.47712	-1.95424	-2.43136	-2.90849	-3.38561	-3.86273	-4.33985	-4.81697	-5.29409		241
V2 = day7												241													241		d7/d0												d7/d0
V3=day14	0.237	0.0013	0.0017	0.0023	0.0061	0.0209	0.0857	0.234	0.302	0.342	0.356			0.32	0.00071	0.0014	0.0026	0.0078	0.0195	0.0881	0.228	0.323	0.373	0.391			d14/d0	0.993659	0.994158	0.993867	0.98272	0.946272	0.769003	0.351801	0.151685	0.11399	-0.152104		d14/d0	0.997149	0.99577	0.993367	0.97974	0.949351	0.783005	0.439803	0.180203	-0.0448179	-0.509653
V4=day28	0.278	0.00092	0.0016	0.0026	0.0065	0.0233	0.0962	0.177	0.316	0.373	0.346			0.251	0.00082	0.0012	0.0029	0.0059	0.0256	0.095	0.235	0.334	0.346	0.326			d28/d0	0.995512	0.994502	0.993067	0.981586	0.940103	0.740701	0.509695	0.11236	0.0336788	-0.119741		d28/d0	0.996707	0.996375	0.992602	0.984675	0.933506	0.76601	0.422604	0.152284	0.0308123	-0.258687
V0=day 0	0.217	0.157	0.232	0.27	0.303	0.33	0.342	0.343	0.329	0.324	0.309			0.287	0.213	0.272	0.354	0.359	0.359	0.356	0.367	0.36	0.368	0.369			242	-1	-1.47712	-1.95424	-2.43136	-2.90849	-3.38561	-3.86273	-4.33985	-4.81697	-5.29409		242	-1	-1.47712	-1.95424	-2.43136	-2.90849	-3.38561	-3.86273	-4.33985	-4.81697	-5.29409
V2 = day7												242													242		d7/d0												d7/d0
V3=day14	0.303	0.0027	0.0039	0.0054	0.0106	0.0137	0.0329	0.103	0.211	0.281	0.299			0.305	0.002	0.0061	0.0055	0.0106	0.0213	0.0402	0.101	0.224	0.305	0.341			d14/d0	0.982803	0.98319	0.98	0.965017	0.958485	0.903801	0.699708	0.358663	0.132716	0.0323625		d14/d0	0.99061	0.977574	0.984463	0.970474	0.940669	0.887079	0.724796	0.377778	0.171196	0.0758808
V4=day28	0.255	0.00062	0.0029	0.0034	0.0058	0.0269	0.0953	0.193	0.293	0.333	0.341			0.243	0.00082	0.0022	0.0037	0.009	0.027	0.0922	0.204	0.271	0.322	0.285			d28/d0	0.996051	0.9875	0.987407	0.980858	0.918485	0.721345	0.437318	0.109422	-0.0277778	-0.10356		d28/d0	0.99615	0.991912	0.989548	0.97493	0.924791	0.741011	0.444142	0.247222	0.125	0.227642
V0=day 0	0.269	0.208	0.313	0.331	0.323	0.323	0.316	0.341	0.318	0.319	0.298			0.264	0.192	0.348	0.357	0.36	0.373	0.345	0.307	0.321	0.323	0.365			243	-1	-1.47712	-1.95424	-2.43136	-2.90849	-3.38561	-3.86273	-4.33985	-4.81697	-5.29409		243
V2 = day7												243													243		d7/d0												d7/d0
V3=day14	0.28	0.0012	0.0029	0.0038	0.0104	0.0382	0.145	0.244	0.314	0.34	0.31			0.3	0.0013	0.0032	0.0037	0.0115	0.0385	0.153	0.23	0.308	0.357	0.354			d14/d0	0.994231	0.990735	0.98852	0.967802	0.881734	0.541139	0.284457	0.0125786	-0.0658307	-0.0402685		d14/d0	0.993229	0.990805	0.989636	0.968056	0.896783	0.556522	0.250814	0.0404984	-0.105263	0.030137
V4=day28	0.285	0.0014	0.0029	0.0047	0.011	0.0443	0.123	0.253	0.332	0.291	0.311			0.247	0.0015	0.0023	0.0039	0.0113	0.0403	0.134	0.264	0.311	0.294	0.298			d28/d0	0.993269	0.990735	0.985801	0.965944	0.862848	0.610759	0.258065	-0.0440252	0.0877743	-0.0436242		d28/d0	0.992188	0.993391	0.989076	0.968611	0.891957	0.611594	0.140065	0.0311526	0.0897833	0.183562
V0=day 0	0.235	0.117	0.248	0.311	0.307	0.319	0.305	0.323	0.287	0.279	0.313			0.265	0.144	0.282	0.351	0.371	0.346	0.363	0.376	0.35	0.362	0.352			244	-1	-1.47712	-1.95424	-2.43136	-2.90849	-3.38561	-3.86273	-4.33985	-4.81697	-5.29409		244	-1	-1.47712	-1.95424	-2.43136	-2.90849	-3.38561	-3.86273	-4.33985	-4.81697	-5.29409
V2 = day7												244													244		d7/d0												d7/d0
V3=day14	0.278	0.0033	0.0061	0.009	0.015	0.0377	0.0789	0.151	0.219	0.305	0.351			0.266	0.002	0.0047	0.0098	0.0151	0.0197	0.0746	0.122	0.233	0.314	0.348			d14/d0	0.971795	0.975403	0.971061	0.95114	0.881818	0.741311	0.532508	0.236934	-0.09319	-0.121406		d14/d0	0.986111	0.983333	0.97208	0.959299	0.943064	0.79449	0.675532	0.334286	0.132597	0.0113636
V4=day28	0.263	0	0.0021	0.0053	0.0083	0.0178	0.0457	0.11	0.239	0.291	0.33			0.219	0.00042	0.0024	0.0044	0.0089	0.0184	0.0455	0.106	0.215	0.29	0.29			d28/d0	1	0.991532	0.982958	0.972964	0.944201	0.850164	0.659443	0.167247	-0.0430108	-0.0543131		d28/d0	0.997083	0.991489	0.987464	0.976011	0.946821	0.874656	0.718085	0.385714	0.198895	0.176136
V0=day 0	0.236	0.154	0.265	0.293	0.383	0.367	0.328	0.334	0.338	0.328	0.328			0.26	0.181	0.323	0.393	0.417	0.404	0.409	0.399	0.416	0.386	0.364			245	-1	-1.47712	-1.95424	-2.43136	-2.90849	-3.38561	-3.86273	-4.33985	-4.81697	-5.29409		245
V2 = day7												245													245		d7/d0												d7/d0
V3=day14	0.265	0.0017	0.0045	0.0087	0.0141	0.0466	0.13	0.296	0.359	0.369	0.366			0.289	0.0029	0.0039	0.0092	0.0143	0.0508	0.165	0.298	0.385	0.41	0.375			d14/d0	0.988961	0.983019	0.970307	0.963185	0.873025	0.603659	0.113772	-0.0621302	-0.125	-0.115854		d14/d0	0.983978	0.987926	0.97659	0.965707	0.874257	0.596577	0.253133	0.0745192	-0.0621762	-0.0302198
V4=day28	0.266	0.001	0.0028	0.0043	0.0104	0.0275	0.086	0.192	0.302	0.343	0.332			0.256	0.00092	0.0028	0.0056	0.0106	0.023	0.0866	0.171	0.279	0.32	0.295			d28/d0	0.993506	0.989434	0.985324	0.972846	0.925068	0.737805	0.42515	0.106509	-0.0457317	-0.0121951		d28/d0	0.994917	0.991331	0.985751	0.97458	0.943069	0.788264	0.571429	0.329327	0.170984	0.18956
V0=day 0	0.205	0.109	0.24	0.298	0.314	0.3	0.31	0.32	0.311	0.347	0.342			0.234	0.147	0.262	0.345	0.373	0.385	0.362	0.348	0.362	0.34	0.353			246	-1	-1.47712	-1.95424	-2.43136	-2.90849	-3.38561	-3.86273	-4.33985	-4.81697	-5.29409		246	-1	-1.47712	-1.95424	-2.43136	-2.90849	-3.38561	-3.86273	-4.33985	-4.81697	-5.29409
V2 = day7												246													246		d7/d0												d7/d0
V3=day14	0.274	0.0021	0.0078	0.0151	0.0376	0.116	0.264	0.363	0.365	0.392	0.383			0.293	0.0018	0.0084	0.0155	0.0361	0.128	0.242	0.358	0.366	0.371	0.377			d14/d0	0.980734	0.9675	0.949329	0.880255	0.613333	0.148387	-0.134375	-0.173633	-0.129683	-0.119883		d14/d0	0.987755	0.967939	0.955072	0.903217	0.667532	0.331492	-0.0287356	-0.0110497	-0.0911765	-0.0679887
V4=day28	0.276	0.0016	0.0036	0.0049	0.0163	0.0398	0.162	0.272	0.343	0.36	0.351			0.267	0.00061	0.004	0.0078	0.0168	0.0508	0.155	0.277	0.309	0.352	0.338			d28/d0	0.985321	0.985	0.983557	0.948089	0.867333	0.477419	0.15	-0.102894	-0.037464	-0.0263158		d28/d0	0.99585	0.984733	0.977391	0.95496	0.868052	0.571823	0.204023	0.146409	-0.0352941	0.0424929
V0=day 0	0.298	0.221	0.279	0.294	0.287	0.246	0.339	0.308	0.329	0.333	0.315			0.336	0.253	0.324	0.354	0.349	0.337	0.309	0.357	0.362	0.357	0.344			247	-1	-1.47712	-1.95424	-2.43136	-2.90849	-3.38561	-3.86273	-4.33985	-4.81697	-5.29409		247
V2 = day7												247													247		d7/d0												d7/d0
V3=day14	0.307	0.0011	0.0024	0.0057	0.0079	0.0342	0.126	0.26	0.3	0.342	0.365			0.312	0.0022	0.0031	0.0059	0.0098	0.0326	0.144	0.254	0.302	0.33	0.349			d14/d0	0.995023	0.991398	0.980612	0.972474	0.860976	0.628319	0.155844	0.0881459	-0.027027	-0.15873		d14/d0	0.991304	0.990432	0.983333	0.97192	0.903264	0.533981	0.288515	0.165746	0.0756303	-0.0145349
V4=day28	0.335	0.0016	0.0035	0.0049	0.0076	0.0185	0.076	0.182	0.272	0.334	0.323			0.218	0.0015	0.0033	0.0039	0.0071	0.0183	0.0543	0.187	0.243	0.322	0.35			d28/d0	0.99276	0.987455	0.983333	0.973519	0.924797	0.775811	0.409091	0.173252	-0.003003	-0.0253968		d28/d0	0.994071	0.989815	0.988983	0.979656	0.945697	0.824272	0.47619	0.328729	0.0980392	-0.0174419
V0=day 0	0.305	0.272	0.351	0.345	0.369	0.329	0.353	0.381	0.341	0.341	0.329			0.306	0.268	0.338	0.375	0.357	0.373	0.361	0.326	0.362	0.346	0.351			248	-1	-1.47712	-1.95424	-2.43136	-2.90849	-3.38561	-3.86273	-4.33985	-4.81697	-5.29409		248	-1	-1.47712	-1.95424	-2.43136	-2.90849	-3.38561	-3.86273	-4.33985	-4.81697	-5.29409
V2 = day7												248													248		d7/d0												d7/d0
V3=day14	0.336	0.0021	0.003	0.0101	0.0215	0.088	0.233	0.273	0.339	0.328	0.325			0.366	0.001	0.0031	0.0081	0.0272	0.0846	0.205	0.301	0.359	0.382	0.382			d14/d0	0.992279	0.991453	0.970725	0.941734	0.732523	0.339943	0.283465	0.0058651	0.0381232	0.0121581		d14/d0	0.996269	0.990828	0.9784	0.92381	0.77319	0.432133	0.0766871	0.00828729	-0.104046	-0.0883191
V4=day28	0.281	0.0012	0.0026	0.0078	0.0236	0.0944	0.225	0.323	0.388	0.381	0.373			0.287	0.001	0.004	0.0081	0.0256	0.0909	0.217	0.303	0.354	0.329	0.344			d28/d0	0.995588	0.992593	0.977391	0.936043	0.71307	0.362606	0.152231	-0.13783	-0.117302	-0.133739		d28/d0	0.996269	0.988166	0.9784	0.928291	0.7563	0.398892	0.0705521	0.0220994	0.0491329	0.019943
	kontrolliert 08.05.2021																											kontrolliert 08.05.2021												kontrolliert 08.05.2021
overall mean NSC	0.399521

## Sheet: FluoRNT  LL 200-240
Venus+ aus lebenden Zellen		-1	-1.47712	-1.95424	-2.43136	-2.90849	-3.38561	-3.86273	-4.33985	-4.81697	-5.29409				-1	-1.47712	-1.95424	-2.43136	-2.90849	-3.38561	-3.86273	-4.33985	-4.81697	-5.29409
	0	10	30	90	270	810	2430	7290	21870	65610	196830			0	10	30	90	270	810	2430	7290	21870	65610	196830			VirNeutr d#/d0 Platte I												VirNeutr d#/d0 Platte II
V0=day 0	0.542	0.258	0.433	0.534	0.59	0.552	0.57	0.572	0.54	0.555	0.517			0.539	0.221	0.415	0.546	0.568	0.604	0.634	0.611	0.604	0.588	0.586			200	-1	-1.47712	-1.95424	-2.43136	-2.90849	-3.38561	-3.86273	-4.33985	-4.81697	-5.29409		200	-1	-1.47712	-1.95424	-2.43136	-2.90849	-3.38561	-3.86273	-4.33985	-4.81697	-5.29409
V2 = day7												200													200		d7/d0												d7/d0
V3=day14	0.56	0.0012	0.0072	0.0212	0.0602	0.191	0.357	0.471	0.524	0.544	0.609			0.55	0.0014	0.0069	0.0186	0.0472	0.186	0.345	0.506	0.575	0.563	0.577			d14/d0	0.995349	0.983372	0.9603	0.897966	0.653986	0.373684	0.176573	0.0296296	0.0198198	-0.17795		d14/d0	0.993665	0.983373	0.965934	0.916901	0.692053	0.455836	0.171849	0.0480132	0.042517	0.0153584
V4=day28	0.552	0.0011	0.0028	0.0059	0.0105	0.0232	0.0636	0.178	0.393	0.497	0.543			0.503	0.0014	0.002	0.0046	0.0114	0.0239	0.0662	0.19	0.407	0.505	0.523			d28/d0	0.995736	0.993533	0.988951	0.982203	0.957971	0.888421	0.688811	0.272222	0.104505	-0.0502901		d28/d0	0.993665	0.995181	0.991575	0.97993	0.96043	0.895584	0.689034	0.326159	0.141156	0.107509
V0=day 0	0.496	0.204	0.38	0.467	0.504	0.522	0.529	0.563	0.495	0.487	0.509			0.487	0.194	0.398	0.5	0.512	0.516	0.528	0.55	0.546	0.504	0.543			201	-1	-1.47712	-1.95424	-2.43136	-2.90849	-3.38561	-3.86273	-4.33985	-4.81697	-5.29409		201
V2 = day7												201													201		d7/d0												d7/d0
V3=day14	0.511	0.0027	0.0057	0.0113	0.02	0.0709	0.223	0.401	0.502	0.515	0.554			0.523	0.0027	0.0053	0.0118	0.0288	0.0775	0.236	0.428	0.51	0.558	0.55			d14/d0	0.986765	0.985	0.975803	0.960317	0.864176	0.57845	0.287744	-0.0141414	-0.0574949	-0.0884086		d14/d0	0.986082	0.986683	0.9764	0.94375	0.849806	0.55303	0.221818	0.0659341	-0.107143	-0.0128913
V4=day28	0.476	0.0015	0.0043	0.0068	0.0218	0.061	0.184	0.331	0.476	0.457	0.534			0.543	0.002	0.0044	0.0096	0.0188	0.058	0.176	0.373	0.463	0.523	0.514			d28/d0	0.992647	0.988684	0.985439	0.956746	0.883142	0.652174	0.412078	0.0383838	0.0616016	-0.0491159		d28/d0	0.989691	0.988945	0.9808	0.963281	0.887597	0.666667	0.321818	0.152015	-0.0376984	0.053407
V0=day 0	0.504	0.338	0.509	0.499	0.519	0.55	0.541	0.554	0.528	0.544	0.512			0.525	0.392	0.506	0.545	0.549	0.598	0.54	0.547	0.548	0.575	0.579			202	-1	-1.47712	-1.95424	-2.43136	-2.90849	-3.38561	-3.86273	-4.33985	-4.81697	-5.29409		202	-1	-1.47712	-1.95424	-2.43136	-2.90849	-3.38561	-3.86273	-4.33985	-4.81697	-5.29409
V2 = day7												202													202		d7/d0												d7/d0
V3=day14	0.51	0.0044	0.0099	0.021	0.0507	0.132	0.322	0.467	0.537	0.563	0.58			0.515	0.0046	0.0089	0.0185	0.0549	0.138	0.309	0.451	0.528	0.538	0.531			d14/d0	0.986982	0.98055	0.957916	0.902312	0.76	0.404806	0.15704	-0.0170455	-0.0349265	-0.132812		d14/d0	0.988265	0.982411	0.966055	0.9	0.769231	0.427778	0.175503	0.0364964	0.0643478	0.0829016
V4=day28	0.504	0.0036	0.0086	0.0153	0.0351	0.111	0.234	0.364	0.464	0.549	0.531			0.477	0.0022	0.0083	0.0216	0.0409	0.0915	0.288	0.4	0.443	0.518	0.522			d28/d0	0.989349	0.983104	0.969339	0.93237	0.798182	0.567468	0.34296	0.121212	-0.00919118	-0.0371094		d28/d0	0.994388	0.983597	0.960367	0.925501	0.84699	0.466667	0.268739	0.191606	0.0991304	0.0984456
V0=day 0	0.496	0.0017	0.0033	0.0363	0.193	0.343	0.497	0.539	0.536	0.517	0.543			0.486	0.00051	0.0047	0.0307	0.187	0.392	0.413	0.495	0.563	0.544	0.564			203	-1	-1.47712	-1.95424	-2.43136	-2.90849	-3.38561	-3.86273	-4.33985	-4.81697	-5.29409		203
V2 = day7												203													203		d7/d0												d7/d0
V3=day14	0.535	0.00071	0.0012	0.0174	0.12	0.324	0.517	0.425	0.578	0.53	0.518			0.538	0.00071	0.0016	0.0153	0.107	0.319	0.45	0.477	0.559	0.575	0.532			d14/d0	0.582353	0.636364	0.520661	0.378238	0.0553936	-0.0402414	0.211503	-0.0783582	-0.0251451	0.0460405		d14/d0	-0.392157	0.659574	0.501629	0.427807	0.186224	-0.0895884	0.0363636	0.0071048	-0.0569853	0.0567376
V4=day28	0.502	0.00061	0.0028	0.0198	0.133	0.335	0.492	0.534	0.507	0.535	0.599			0.489	0.0005	0.0017	0.0199	0.131	0.341	0.489	0.521	0.574	0.547	0.575			d28/d0	0.641176	0.151515	0.454545	0.310881	0.0233236	0.0100604	0.00927644	0.0541045	-0.0348162	-0.103131		d28/d0	0.0196078	0.638298	0.351792	0.299465	0.130102	-0.184019	-0.0525253	-0.0195382	-0.00551471	-0.0195035
V0=day 0	0.512	0.127	0.362	0.454	0.326	0.547	0.579	0.585	0.537	0.583	0.477			0.504	0.137	0.303	0.45	0.535	0.59	0.552	0.552	0.564	0.569	0.578			204	-1	-1.47712	-1.95424	-2.43136	-2.90849	-3.38561	-3.86273	-4.33985	-4.81697	-5.29409		204	-1	-1.47712	-1.95424	-2.43136	-2.90849	-3.38561	-3.86273	-4.33985	-4.81697	-5.29409
V2 = day7												204													204		d7/d0												d7/d0
V3=day14	0.511	0.0021	0.0034	0.0068	0.0168	0.0213	0.0342	0.0602	0.109	0.295	0.476			0.535	0.0022	0.004	0.0074	0.013	0.0206	0.0343	0.0541	0.109	0.272	0.474			d14/d0	0.983465	0.990608	0.985022	0.948466	0.96106	0.940933	0.897094	0.79702	0.493997	0.00209644		d14/d0	0.983942	0.986799	0.983556	0.975701	0.965085	0.937862	0.901993	0.806738	0.521968	0.179931
V4=day28	0.508	0.0021	0.0043	0.0075	0.0109	0.0245	0.0483	0.077	0.183	0.392	0.511			0.505	0.0019	0.0048	0.0082	0.0113	0.0219	0.0422	0.0617	0.189	0.357	0.489			d28/d0	0.983465	0.988122	0.98348	0.966564	0.95521	0.91658	0.868376	0.659218	0.327616	-0.0712788		d28/d0	0.986131	0.984158	0.981778	0.978879	0.962881	0.923551	0.888225	0.664894	0.372583	0.153979
V0=day 0	0.508	0.308	0.45	0.509	0.505	0.543	0.535	0.554	0.546	0.54	0.514			0.496	0.306	0.401	0.493	0.525	0.513	0.553	0.532	0.522	0.53	0.533			205	-1	-1.47712	-1.95424	-2.43136	-2.90849	-3.38561	-3.86273	-4.33985	-4.81697	-5.29409		205
V2 = day7												205													205		d7/d0												d7/d0
V3=day14	0.492	0.0051	0.0153	0.0325	0.0919	0.248	0.435	0.501	0.497	0.505	0.553			0.553	0.0062	0.0164	0.0369	0.104	0.23	0.391	0.498	0.542	0.574	0.551			d14/d0	0.983442	0.966	0.936149	0.81802	0.543278	0.186916	0.0956679	0.0897436	0.0648148	-0.0758755		d14/d0	0.979739	0.959102	0.925152	0.801905	0.551657	0.292948	0.0639098	-0.0383142	-0.0830189	-0.0337711
V4=day28	0.537	0.0024	0.0065	0.0127	0.0239	0.0507	0.163	0.352	0.473	0.461	0.553			0.508	0.0024	0.0057	0.0124	0.0223	0.0617	0.162	0.32	0.484	0.534	0.553			d28/d0	0.992208	0.985556	0.975049	0.952673	0.90663	0.695327	0.364621	0.1337	0.146296	-0.0758755		d28/d0	0.992157	0.985786	0.974848	0.957524	0.879727	0.707052	0.398496	0.0727969	-0.00754717	-0.0375235
V0=day 0	0.439	0.242	0.382	0.445	0.421	0.466	0.483	0.507	0.458	0.489	0.452			0.49	0.227	0.39	0.452	0.504	0.491	0.483	0.459	0.502	0.479	0.503			207	-1	-1.47712	-1.95424	-2.43136	-2.90849	-3.38561	-3.86273	-4.33985	-4.81697	-5.29409		207	-1	-1.47712	-1.95424	-2.43136	-2.90849	-3.38561	-3.86273	-4.33985	-4.81697	-5.29409
V2 = day7												207													207		d7/d0												d7/d0
V3=day14	0.449	0.0038	0.0121	0.0443	0.127	0.296	0.431	0.494	0.485	0.451	0.496			0.513	0.0044	0.0113	0.0458	0.133	0.308	0.379	0.492	0.448	0.475	0.475			d14/d0	0.984298	0.968325	0.900449	0.698337	0.364807	0.10766	0.025641	-0.058952	0.0777096	-0.0973451		d14/d0	0.980617	0.971026	0.898673	0.736111	0.372709	0.215321	-0.0718954	0.10757	0.00835073	0.055666
V4=day28	0.45	0.0039	0.0106	0.0424	0.165	0.345	0.428	0.479	0.496	0.511	0.51			0.313	0.0036	0.0125	0.0409	0.0963	0.336	0.459	0.486	0.491	0.509	0.483			d28/d0	0.983884	0.972251	0.904719	0.608076	0.259657	0.113872	0.0552268	-0.0829694	-0.0449898	-0.128319		d28/d0	0.984141	0.967949	0.909513	0.808929	0.315682	0.0496894	-0.0588235	0.0219124	-0.0626305	0.0397614
V0=day 0	0.259	0.268	0.352	0.36	0.339	0.346	0.367	0.375	0.344	0.332	0.301			0.322	0.29	0.383	0.398	0.357	0.395	0.386	0.37	0.39	0.366	0.367			208	-1	-1.47712	-1.95424	-2.43136	-2.90849	-3.38561	-3.86273	-4.33985	-4.81697	-5.29409		208
V2 = day7												208													208		d7/d0												d7/d0
V3=day14	0.298	0.0053	0.0181	0.0493	0.13	0.264	0.368	0.407	0.378	0.375	0.349			0.292	0.0063	0.0169	0.0472	0.134	0.255	0.36	0.358	0.384	0.391	0.381			d14/d0	0.980224	0.94858	0.863056	0.616519	0.236994	-0.0027248	-0.0853333	-0.0988372	-0.129518	-0.159468		d14/d0	0.978276	0.955875	0.881407	0.62465	0.35443	0.0673575	0.0324324	0.0153846	-0.068306	-0.0381471
V4=day28	0.245	0.006	0.0157	0.046	0.128	0.221	0.325	0.348	0.332	0.341	0.301			0.252	0.0051	0.0182	0.0501	0.146	0.24	0.338	0.341	0.37	0.356	0.378			d28/d0	0.977612	0.955398	0.872222	0.622419	0.361272	0.114441	0.072	0.0348837	-0.0271084	0		d28/d0	0.982414	0.95248	0.874121	0.591036	0.392405	0.124352	0.0783784	0.0512821	0.0273224	-0.0299728
V0=day 0	0.249	0.194	0.291	0.307	0.348	0.343	0.369	0.369	0.347	0.358	0.346			0.291	0.195	0.312	0.351	0.399	0.363	0.377	0.392	0.39	0.399	0.38			215	-1	-1.47712	-1.95424	-2.43136	-2.90849	-3.38561	-3.86273	-4.33985	-4.81697	-5.29409		215	-1	-1.47712	-1.95424	-2.43136	-2.90849	-3.38561	-3.86273	-4.33985	-4.81697	-5.29409
V2 = day7												215													215		d7/d0												d7/d0
V3=day14	0.359	0.0012	0.005	0.0072	0.0167	0.0429	0.205	0.304	0.34	0.394	0.404			0.35	0.0021	0.0047	0.0077	0.0164	0.0609	0.191	0.258	0.356	0.384	0.387			d14/d0	0.993814	0.982818	0.976547	0.952011	0.874927	0.444444	0.176152	0.0201729	-0.100559	-0.16763		d14/d0	0.989231	0.984936	0.978063	0.958897	0.832231	0.493369	0.341837	0.0871795	0.037594	-0.0184211
V4=day28	0.306	0.0007	0.0012	0.0043	0.0075	0.0222	0.101	0.208	0.309	0.347	0.369			0.313	0.0007	0.0015	0.0025	0.0066	0.0293	0.109	0.247	0.32	0.355	0.367			d28/d0	0.996392	0.995876	0.985993	0.978448	0.935277	0.726287	0.436314	0.10951	0.0307263	-0.066474		d28/d0	0.99641	0.995192	0.992877	0.983459	0.919284	0.710875	0.369898	0.179487	0.110276	0.0342105
V0=day 0	0.348	0.247	0.33	0.392	0.402	0.444	0.415	0.431	0.402	0.416	0.422			0.381	0.258	0.354	0.411	0.417	0.41	0.431	0.429	0.441	0.409	0.426			216	-1	-1.47712	-1.95424	-2.43136	-2.90849	-3.38561	-3.86273	-4.33985	-4.81697	-5.29409		216
V2 = day7												216													216		d7/d0												d7/d0
V3=day14	0.375	0.0026	0.0057	0.0099	0.013	0.0327	0.084	0.208	0.352	0.377	0.438			0.373	0.0016	0.0041	0.0079	0.0149	0.0332	0.0794	0.199	0.333	0.395	0.418			d14/d0	0.989474	0.982727	0.974745	0.967662	0.926351	0.79759	0.517401	0.124378	0.09375	-0.0379147		d14/d0	0.993798	0.988418	0.980779	0.964269	0.919024	0.815777	0.536131	0.244898	0.0342298	0.0187793
V4=day28	0.383	0.0016	0.0025	0.0039	0.0052	0.0121	0.0288	0.0723	0.207	0.307	0.344			0.369	0.0011	0.0016	0.0052	0.006	0.0137	0.0256	0.0772	0.191	0.321	0.349			d28/d0	0.993522	0.992424	0.990051	0.987065	0.972748	0.930602	0.832251	0.485075	0.262019	0.184834		d28/d0	0.995736	0.99548	0.987348	0.985612	0.966585	0.940603	0.820047	0.566893	0.215159	0.180751
V0=day 0	0.336	0.268	0.276	0.304	0.342	0.335	0.355	0.36	0.351	0.338	0.338			0.363	0.262	0.322	0.335	0.348	0.341	0.346	0.358	0.378	0.392	0.406			217	-1	-1.47712	-1.95424	-2.43136	-2.90849	-3.38561	-3.86273	-4.33985	-4.81697	-5.29409		217	-1	-1.47712	-1.95424	-2.43136	-2.90849	-3.38561	-3.86273	-4.33985	-4.81697	-5.29409
V2 = day7												217													217		d7/d0												d7/d0
V3=day14	0.356	0.0016	0.0038	0.0046	0.0104	0.0367	0.122	0.242	0.351	0.384	0.403			0.375	0.0012	0.0031	0.0068	0.0129	0.0405	0.113	0.261	0.35	0.393	0.407			d14/d0	0.99403	0.986232	0.984868	0.969591	0.890448	0.656338	0.327778	0	-0.136095	-0.192308		d14/d0	0.99542	0.990373	0.979701	0.962931	0.881232	0.67341	0.27095	0.0740741	-0.00255102	-0.00246305
V4=day28	0.367	0.001	0.0029	0.0066	0.0139	0.0466	0.164	0.26	0.371	0.393	0.408			0.333	0.001	0.0019	0.0048	0.0126	0.0443	0.152	0.281	0.336	0.392	0.37			d28/d0	0.996269	0.989493	0.978289	0.959357	0.860896	0.538028	0.277778	-0.0569801	-0.162722	-0.207101		d28/d0	0.996183	0.994099	0.985672	0.963793	0.870088	0.560694	0.215084	0.111111	0	0.08867
V0=day 0	0.372	0.293	0.397	0.413	0.472	0.49	0.485	0.494	0.499	0.465	0.472			0.415	0.307	0.408	0.457	0.441	0.477	0.499	0.524	0.471	0.469	0.435			218	-1	-1.47712	-1.95424	-2.43136	-2.90849	-3.38561	-3.86273	-4.33985	-4.81697	-5.29409		218
V2 = day7												218													218		d7/d0												d7/d0
V3=day14	0.428	0.001	0.0047	0.006	0.0102	0.0541	0.0905	0.281	0.417	0.466	0.465			0.401	0.0015	0.0039	0.0067	0	0.027	0.0865	0.258	0.418	0.447	0.489			d14/d0	0.996587	0.988161	0.985472	0.97839	0.889592	0.813402	0.431174	0.164329	-0.00215054	0.0148305		d14/d0	0.995114	0.990441	0.985339	1	0.943396	0.826653	0.507634	0.112527	0.0469083	-0.124138
V4=day28	0.436	0.0014	0.0043	0.0053	0.0081	0.0362	0.104	0.272	0.416	0.444	0.463			0.407	0.0013	0.0037	0.0069	0.0102	0.035	0.106	0.28	0.396	0.433	0.447			d28/d0	0.995222	0.989169	0.987167	0.982839	0.926122	0.785567	0.449393	0.166333	0.0451613	0.0190678		d28/d0	0.995765	0.990931	0.984902	0.976871	0.926625	0.787575	0.465649	0.159236	0.0767591	-0.0275862
V0=day 0	0.37	0.347	0.388	0.404	0.408	0.411	0.426	0.412	0.407	0.419	0.401			0.407	0.318	0.361	0.411	0.428	0.446	0.406	0.435	0.423	0.425	0.428			219	-1	-1.47712	-1.95424	-2.43136	-2.90849	-3.38561	-3.86273	-4.33985	-4.81697	-5.29409		219	-1	-1.47712	-1.95424	-2.43136	-2.90849	-3.38561	-3.86273	-4.33985	-4.81697	-5.29409
V2 = day7												219													219		d7/d0												d7/d0
V3=day14	0.394	0.0032	0.0067	0.0085	0.0158	0.0334	0.0709	0.202	0.341	0.443	0.459			0.388	0.0032	0.005	0.0087	0.0154	0.0302	0.062	0.194	0.351	0.434	0.46			d14/d0	0.990778	0.982732	0.97896	0.961275	0.918735	0.833568	0.509709	0.162162	-0.0572792	-0.144638		d14/d0	0.989937	0.98615	0.978832	0.964019	0.932287	0.847291	0.554023	0.170213	-0.0211765	-0.0747664
V4=day28	0.39	0.0029	0.0049	0.0094	0.0144	0.031	0.0919	0.245	0.394	0.42	0.435			0.416	0.0035	0.0058	0.0078	0.0157	0.0362	0.107	0.263	0.358	0.423	0.459			d28/d0	0.991643	0.987371	0.976733	0.964706	0.924574	0.784272	0.40534	0.031941	-0.00238663	-0.084788		d28/d0	0.988994	0.983934	0.981022	0.963318	0.918834	0.736453	0.395402	0.153664	0.00470588	-0.0724299
V0=day 0	0.468	0.21	0.312	0.397	0.454	0.498	0.5	0.528	0.492	0.511	0.521			0.431	0.19	0.315	0.379	0.474	0.493	0.508	0.487	0.542	0.506	0.534			220	-1	-1.47712	-1.95424	-2.43136	-2.90849	-3.38561	-3.86273	-4.33985	-4.81697	-5.29409		220
V2 = day7												220													220		d7/d0												d7/d0
V3=day14	0.47	0.0024	0.0034	0.0116	0.02	0.0475	0.124	0.3	0.428	0.483	0.537			0.474	0.002	0.0045	0.0111	0.0209	0.0538	0.132	0.3	0.43	0.506	0.543			d14/d0	0.988571	0.989103	0.970781	0.955947	0.904618	0.752	0.431818	0.130081	0.0547945	-0.0307102		d14/d0	0.989474	0.985714	0.970712	0.955907	0.890872	0.740157	0.383984	0.206642	0	-0.0168539
V4=day28	0.432	0.0016	0.0019	0.0034	0.0074	0.0163	0.0475	0.158	0.333	0.409	0.438			0.455	0.001	0.0023	0.0041	0.0066	0.0163	0.0442	0.149	0.324	0.425	0.469			d28/d0	0.992381	0.99391	0.991436	0.9837	0.967269	0.905	0.700758	0.323171	0.199609	0.159309		d28/d0	0.994737	0.992698	0.989182	0.986076	0.966937	0.912992	0.694045	0.402214	0.160079	0.121723
V0=day 0	0.406	0.224	0.301	0.36	0.443	0.437	0.463	0.474	0.451	0.447	0.446			0.442	0.186	0.293	0.361	0.417	0.465	0.483	0.462	0.481	0.468	0.468			221	-1	-1.47712	-1.95424	-2.43136	-2.90849	-3.38561	-3.86273	-4.33985	-4.81697	-5.29409		221	-1	-1.47712	-1.95424	-2.43136	-2.90849	-3.38561	-3.86273	-4.33985	-4.81697	-5.29409
V2 = day7												221													221		d7/d0												d7/d0
V3=day14	0.453	0.002	0.004	0.0074	0.0161	0.0344	0.069	0.211	0.346	0.466	0.48			0.43	0.0023	0.0044	0.0092	0.0132	0.0313	0.0825	0.196	0.369	0.473	0.492			d14/d0	0.991071	0.986711	0.979444	0.963657	0.921281	0.850972	0.554852	0.232816	-0.0425056	-0.0762332		d14/d0	0.987634	0.984983	0.974515	0.968345	0.932688	0.829193	0.575758	0.232848	-0.0106838	-0.0512821
V4=day28	0.431	0.00072	0.0015	0.0036	0.0079	0.0188	0.0472	0.13	0.27	0.401	0.449			0.446	0.001	0.0015	0.0036	0.0074	0.0215	0.0475	0.133	0.287	0.409	0.423			d28/d0	0.996786	0.995017	0.99	0.982167	0.956979	0.898056	0.725738	0.40133	0.102908	-0.00672646		d28/d0	0.994624	0.994881	0.990028	0.982254	0.953763	0.901656	0.712121	0.403326	0.126068	0.0961538
V0=day 0	0.411	0.101	0.243	0.349	0.402	0.448	0.47	0.472	0.451	0.428	0.452			0.434	0.0981	0.254	0.367	0.425	0.481	0.473	0.495	0.473	0.469	0.456			222	-1	-1.47712	-1.95424	-2.43136	-2.90849	-3.38561	-3.86273	-4.33985	-4.81697	-5.29409		222
V2 = day7												222													222		d7/d0												d7/d0
V3=day14	0.403	0.00042	0.0029	0.0048	0.0136	0.047	0.15	0.342	0.379	0.46	0.463			0.419	0.00072	0.0018	0.0055	0.0154	0.0416	0.153	0.346	0.421	0.443	0.469			d14/d0	0.995842	0.988066	0.986246	0.966169	0.895089	0.680851	0.275424	0.159645	-0.0747664	-0.0243363		d14/d0	0.992661	0.992913	0.985014	0.963765	0.913514	0.676533	0.30101	0.109937	0.0554371	-0.0285088
V4=day28	0.405	0.00052	0.00082	0.0024	0.011	0.0493	0.193	0.367	0.397	0.453	0.425			0.408	0.00021	0.0011	0.0022	0.011	0.0438	0.186	0.326	0.412	0.433	0.452			d28/d0	0.994851	0.996626	0.993123	0.972637	0.889955	0.589362	0.222458	0.119734	-0.0584112	0.0597345		d28/d0	0.997859	0.995669	0.994005	0.974118	0.90894	0.606765	0.341414	0.128964	0.0767591	0.00877193
V0=day 0	0.406	0.295	0.409	0.441	0.468	0.469	0.441	0.463	0.46	0.465	0.45			0.442	0.329	0.386	0.443	0.459	0.459	0.449	0.473	0.436	0.45	0.451			223	-1	-1.47712	-1.95424	-2.43136	-2.90849	-3.38561	-3.86273	-4.33985	-4.81697	-5.29409		223	-1	-1.47712	-1.95424	-2.43136	-2.90849	-3.38561	-3.86273	-4.33985	-4.81697	-5.29409
V2 = day7												223													223		d7/d0												d7/d0
V3=day14	0.442	0.0017	0.0045	0.0087	0.029	0.0964	0.243	0.397	0.436	0.453	0.45			0.448	0.0019	0.0035	0.013	0.0292	0.0861	0.253	0.39	0.438	0.426	0.473			d14/d0	0.994237	0.988998	0.980272	0.938034	0.794456	0.44898	0.142549	0.0521739	0.0258065	0		d14/d0	0.994225	0.990933	0.970655	0.936383	0.812418	0.436526	0.175476	-0.00458716	0.0533333	-0.0487805
V4=day28	0.459	0.00031	0.00072	0.0028	0.0069	0.0148	0.0432	0.157	0.33	0.379	0.456			0.348	0.00053	0.0013	0.0028	0.0085	0.0169	0.0437	0.144	0.337	0.419	0.437			d28/d0	0.998949	0.99824	0.993651	0.985256	0.968443	0.902041	0.660907	0.282609	0.184946	-0.0133333		d28/d0	0.998389	0.996632	0.993679	0.981481	0.963181	0.902673	0.69556	0.227064	0.0688889	0.0310421
V0=day 0	0.395	0.0885	0.221	0.334	0.384	0.409	0.396	0.41	0.407	0.406	0.403			0.373	0.0901	0.241	0.328	0.42	0.417	0.428	0.418	0.427	0.423	0.43			225	-1	-1.47712	-1.95424	-2.43136	-2.90849	-3.38561	-3.86273	-4.33985	-4.81697	-5.29409		225
V2 = day7												225													225		d7/d0												d7/d0
V3=day14	0.424	0.0121	0.0309	0.0809	0.218	0.305	0.366	0.391	0.467	0.437	0.394			0.388	0.0103	0.0255	0.0809	0.209	0.319	0.293	0.371	0.447	0.431	0.416			d14/d0	0.863277	0.860181	0.757784	0.432292	0.254279	0.0757576	0.0463415	-0.14742	-0.0763547	0.0223325		d14/d0	0.885683	0.894191	0.753354	0.502381	0.235012	0.315421	0.11244	-0.0468384	-0.0189125	0.0325581
V4=day28	0.42	0.00082	0.0028	0.0056	0.0151	0.0419	0.135	0.258	0.375	0.402	0.356			0.398	0.00072	0.0028	0.0073	0.0143	0.0423	0.14	0.263	0.372	0.377	0.429			d28/d0	0.990734	0.98733	0.983234	0.960677	0.897555	0.659091	0.370732	0.0786241	0.00985222	0.116625		d28/d0	0.992009	0.988382	0.977744	0.965952	0.898561	0.672897	0.370813	0.128806	0.108747	0.00232558
V0=day 0	0.476	0.268	0.404	0.502	0.495	0.512	0.534	0.486	0.478	0.484	0.484			0.488	0.295	0.403	0.479	0.509	0.488	0.528	0.507	0.512	0.521	0.494			226	-1	-1.47712	-1.95424	-2.43136	-2.90849	-3.38561	-3.86273	-4.33985	-4.81697	-5.29409		226	-1	-1.47712	-1.95424	-2.43136	-2.90849	-3.38561	-3.86273	-4.33985	-4.81697	-5.29409
V2 = day7												226													226		d7/d0												d7/d0
V3=day14	0.465	0.0034	0.0059	0.0123	0.0214	0.0561	0.164	0.343	0.448	0.488	0.472			0.487	0.0029	0.0072	0.0101	0.0214	0.0547	0.16	0	0.411	0.498	0.475			d14/d0	0.987313	0.985396	0.975498	0.956768	0.89043	0.692884	0.294239	0.0627615	-0.00826446	0.0247934		d14/d0	0.990169	0.982134	0.978914	0.957957	0.88791	0.69697	1	0.197266	0.0441459	0.0384615
V4=day28	0.491	0.0011	0.0027	0.0042	0.0108	0.0203	0.0505	0.125	0.296	0.397	0.473			0.354	0.0016	0.0032	0.0061	0.0118	0.0239	0.0459	0.139	0.283	0.396	0.464			d28/d0	0.995896	0.993317	0.991633	0.978182	0.960352	0.905431	0.742798	0.380753	0.179752	0.0227273		d28/d0	0.994576	0.99206	0.987265	0.976817	0.951025	0.913068	0.725838	0.447266	0.239923	0.0607287
V0=day 0	0.416	0.186	0.295	0.401	0.425	0.434	0.445	0.416	0.435	0.435	0.434			0.433	0.173	0.308	0.41	0.44	0.468	0.477	0.451	0.471	0.433	0.451			227	-1	-1.47712	-1.95424	-2.43136	-2.90849	-3.38561	-3.86273	-4.33985	-4.81697	-5.29409		227
V2 = day7												227													227		d7/d0												d7/d0
V3=day14	0.446	0.0007	0.0019	0.0057	0.0093	0.0311	0.0833	0.226	0.368	0.422	0.431			0.454	0.0006	0.0023	0.0044	0.0101	0.0287	0.0794	0.199	0.294	0.359	0.44			d14/d0	0.996237	0.993559	0.985786	0.978118	0.928341	0.812809	0.456731	0.154023	0.0298851	0.00691244		d14/d0	0.996532	0.992532	0.989268	0.977045	0.938675	0.833543	0.558758	0.375796	0.170901	0.0243902
V4=day28	0.283	0.0013	0.0015	0.0029	0.005	0.0188	0.0695	0.22	0.352	0.465	0.436			0.46	0.0006	0.0013	0.0023	0.0082	0.0256	0.0678	0.211	0.359	0.437	0.436			d28/d0	0.993011	0.994915	0.992768	0.988235	0.956682	0.84382	0.471154	0.190805	-0.0689655	-0.00460829		d28/d0	0.996532	0.995779	0.99439	0.981364	0.945299	0.857862	0.532151	0.237792	-0.00923788	0.0332594
V0=day 0	0.491	0.323	0.454	0.505	0.515	0.505	0.504	0.462	0.504	0.482	0.509			0.484	0.33	0.445	0.488	0.503	0.521	0.496	0.541	0.513	0.512	0.502			228	-1	-1.47712	-1.95424	-2.43136	-2.90849	-3.38561	-3.86273	-4.33985	-4.81697	-5.29409		228	-1	-1.47712	-1.95424	-2.43136	-2.90849	-3.38561	-3.86273	-4.33985	-4.81697	-5.29409
V2 = day7												228													228		d7/d0												d7/d0
V3=day14	0.425	0.0025	0.0058	0.0099	0.0227	0.047	0.123	0.312	0.423	0.481	0.468			0.448	0.0025	0.006	0.0114	0.0242	0.0453	0.123	0.34	0.476	0.485	0.494			d14/d0	0.99226	0.987225	0.980396	0.955922	0.906931	0.755952	0.324675	0.160714	0.00207469	0.0805501		d14/d0	0.992424	0.986517	0.976639	0.951889	0.913052	0.752016	0.371534	0.0721248	0.0527344	0.0159363
V4=day28	0.464	0.0031	0.0058	0.0084	0.0144	0.0258	0.0414	0.1	0.273	0.405	0.427			0.442	0.0032	0.007	0.0101	0.016	0.0248	0.045	0.0935	0.249	0.392	0.438			d28/d0	0.990402	0.987225	0.983366	0.972039	0.948911	0.917857	0.78355	0.458333	0.159751	0.1611		d28/d0	0.990303	0.98427	0.979303	0.968191	0.952399	0.909274	0.827172	0.51462	0.234375	0.12749
V0=day 0	0.452	0.306	0.428	0.47	0.5	0.489	0.523	0.536	0.468	0.462	0.477			0.475	0.307	0.436	0.486	0.485	0.509	0.511	0.502	0.508	0.422	0.47			229	-1	-1.47712	-1.95424	-2.43136	-2.90849	-3.38561	-3.86273	-4.33985	-4.81697	-5.29409		229
V2 = day7												229													229		d7/d0												d7/d0
V3=day14	0.512	0.004	0.0084	0.023	0.0524	0.146	0.325	0.416	0.471	0.493	0.508			0.507	0.0039	0.01	0.0203	0.0385	0.134	0.299	0.421	0.481	0.476	0.516			d14/d0	0.986928	0.980374	0.951064	0.8952	0.701431	0.378585	0.223881	-0.00641026	-0.0670996	-0.0649895		d14/d0	0.987296	0.977064	0.95823	0.920619	0.736739	0.414873	0.161355	0.0531496	-0.127962	-0.0978723
V4=day28	0.469	0.0017	0.0061	0.0119	0.0403	0.132	0.293	0.406	0.498	0.491	0.504			0.377	0.002	0.0066	0.0158	0.0382	0.116	0.277	0.408	0.459	0.516	0.441			d28/d0	0.994444	0.985748	0.974681	0.9194	0.730061	0.439771	0.242537	-0.0641026	-0.0627706	-0.0566038		d28/d0	0.993485	0.984862	0.96749	0.921237	0.772102	0.457926	0.187251	0.0964567	-0.222749	0.0617021
V0=day 0	0.457	0.295	0.466	0.541	0.526	0.498	0.487	0.527	0.517	0.478	0.513			0.407	0.309	0.448	0.501	0.52	0.497	0.498	0.507	0.519	0.489	0.53			230	-1	-1.47712	-1.95424	-2.43136	-2.90849	-3.38561	-3.86273	-4.33985	-4.81697	-5.29409		230	-1	-1.47712	-1.95424	-2.43136	-2.90849	-3.38561	-3.86273	-4.33985	-4.81697	-5.29409
V2 = day7												230													230		d7/d0												d7/d0
V3=day14	0.438	0.0012	0.0056	0.0106	0.0223	0.049	0.162	0.334	0.404	0.419	0.381			0.455	0.0017	0.0057	0.0104	0.0187	0.0501	0.146	0.354	0.457	0.396	0.415			d14/d0	0.995932	0.987983	0.980407	0.957605	0.901606	0.667351	0.366224	0.218569	0.123431	0.25731		d14/d0	0.994498	0.987277	0.979242	0.964038	0.899195	0.706827	0.301775	0.119461	0.190184	0.216981
V4=day28	0.409	0.0027	0.0042	0.0075	0.0147	0.0193	0.0457	0.163	0.338	0.404	0.435			0.399	0.0015	0.0041	0.0102	0.0136	0.0233	0.0461	0.156	0.316	0.415	0.441			d28/d0	0.990847	0.990987	0.986137	0.972053	0.961245	0.90616	0.690702	0.346228	0.154812	0.152047		d28/d0	0.995146	0.990848	0.979641	0.973846	0.953119	0.90743	0.692308	0.391137	0.151329	0.167925
V0=day 0	0.404	0.172	0.313	0.42	0.436	0.445	0.479	0.443	0.45	0.458	0.426			0.429	0.176	0.324	0.416	0.44	0.453	0.46	0.483	0.477	0.45	0.474			231	-1	-1.47712	-1.95424	-2.43136	-2.90849	-3.38561	-3.86273	-4.33985	-4.81697	-5.29409		231
V2 = day7												231													231		d7/d0												d7/d0
V3=day14	0.458	0.001	0.0017	0.0042	0.0102	0.0264	0.127	0.307	0.425	0.445	0.421			0.449	0.0015	0.0017	0.0046	0.0095	0.0333	0.125	0.308	0.428	0.449	0.468			d14/d0	0.994186	0.994569	0.99	0.976606	0.940674	0.734864	0.306998	0.0555556	0.0283843	0.0117371		d14/d0	0.991477	0.994753	0.988942	0.978409	0.92649	0.728261	0.362319	0.102725	0.00222222	0.0126582
V4=day28	0.441	0.0008	0.0018	0.0027	0.0099	0.0459	0.186	0.356	0.452	0.433	0.463			0.446	0.0013	0.0016	0.0037	0.0106	0.0414	0.173	0.346	0.449	0.441	0.468			d28/d0	0.995349	0.994249	0.993571	0.977294	0.896854	0.611691	0.196388	-0.00444444	0.0545852	-0.0868545		d28/d0	0.992614	0.995062	0.991106	0.975909	0.908609	0.623913	0.283644	0.0587002	0.02	0.0126582
V0=day 0	0.335	0.0057	0.0283	0.153	0.23	0.326	0.336	0.323	0.364	0.329	0.318			0.359	0.006	0.0312	0.135	0.243	0.323	0.344	0.312	0.329	0.38	0.392			232	-1	-1.47712	-1.95424	-2.43136	-2.90849	-3.38561	-3.86273	-4.33985	-4.81697	-5.29409		232	-1	-1.47712	-1.95424	-2.43136	-2.90849	-3.38561	-3.86273	-4.33985	-4.81697	-5.29409
V2 = day7												232													232		d7/d0												d7/d0
V3=day14	0.335	0.0035	0.0096	0.0631	0.174	0.29	0.336	0.321	0.32	0.24	0.334			0.352	0.0035	0.0114	0.0635	0.165	0.264	0.341	0.338	0.311	0.309	0.335			d14/d0	0.385965	0.660777	0.587582	0.243478	0.110429	0	0.00619195	0.120879	0.270517	-0.0503145		d14/d0	0.416667	0.634615	0.52963	0.320988	0.182663	0.00872093	-0.0833333	0.0547112	0.186842	0.145408
V4=day28	0.259	0.0019	0.0026	0.0045	0.0125	0.0862	0.207	0.257	0.317	0.34	0.334			0.216	0.0011	0.0029	0.0047	0.0153	0.0947	0.232	0.275	0.334	0.328	0.325			d28/d0	0.666667	0.908127	0.970588	0.945652	0.735583	0.383929	0.204334	0.129121	-0.0334347	-0.0503145		d28/d0	0.816667	0.907051	0.965185	0.937037	0.706811	0.325581	0.11859	-0.0151976	0.136842	0.170918
V0=day 0	0.308	0.229	0.282	0.309	0.3	0.343	0.349	0.358	0.361	0.322	0.315			0.37	0.234	0.269	0.287	0.297	0.322	0.342	0.372	0.32	0.333	0.344			233	-1	-1.47712	-1.95424	-2.43136	-2.90849	-3.38561	-3.86273	-4.33985	-4.81697	-5.29409		233
V2 = day7												233													233		d7/d0												d7/d0
V3=day14	0.341	0.0031	0.0038	0.007	0.0125	0.0376	0.0677	0.149	0.227	0.29	0.355			0.361	0.0025	0.0024	0.0074	0.0152	0.033	0.0698	0.165	0.206	0.283	0.36			d14/d0	0.986463	0.986525	0.977346	0.958333	0.890379	0.806017	0.583799	0.371191	0.0993789	-0.126984		d14/d0	0.989316	0.991078	0.974216	0.948822	0.897516	0.795906	0.556452	0.35625	0.15015	-0.0465116
V4=day28	0.298	0.002	0.0032	0.005	0.0132	0.0268	0.0545	0.142	0.237	0.305	0.313			0.33	0.0011	0.0033	0.0059	0.0118	0.0329	0.0686	0.157	0.258	0.297	0.31			d28/d0	0.991266	0.988652	0.983819	0.956	0.921866	0.84384	0.603352	0.34349	0.052795	0.00634921		d28/d0	0.995299	0.987732	0.979443	0.960269	0.897826	0.799415	0.577957	0.19375	0.108108	0.0988372
V0=day 0	0.358	0.238	0.308	0.335	0.322	0.367	0.39	0.413	0.35	0.361	0.34			0.376	0.258	0.304	0.314	0.35	0.375	0.397	0.39	0.367	0.257	0.354			234	-1	-1.47712	-1.95424	-2.43136	-2.90849	-3.38561	-3.86273	-4.33985	-4.81697	-5.29409		234	-1	-1.47712	-1.95424	-2.43136	-2.90849	-3.38561	-3.86273	-4.33985	-4.81697	-5.29409
V2 = day7												234													234		d7/d0												d7/d0
V3=day14	0.378	0.227	0.283	0.312	0.322	0.344	0.231	0.331	0.233	0.306	0.309			0.376	0.217	0.287	0.321	0.348	0.333	0.391	0.333	0.346	0.369	0.353			d14/d0	0.0462185	0.0811688	0.0686567	0	0.0626703	0.407692	0.198547	0.334286	0.152355	0.0911765		d14/d0	0.158915	0.0559211	-0.022293	0.00571429	0.112	0.0151134	0.146154	0.0572207	-0.435798	0.00282486
V4=day28	0.321	0.0034	0.0057	0.0137	0.0266	0.061	0.136	0.219	0.336	0.343	0.361			0.338	0.0026	0.0057	0.0127	0.0267	0.0638	0.129	0.223	0.306	0.352	0.322			d28/d0	0.985714	0.981494	0.959104	0.917391	0.833787	0.651282	0.469734	0.04	0.0498615	-0.0617647		d28/d0	0.989922	0.98125	0.959554	0.923714	0.829867	0.675063	0.428205	0.166213	-0.36965	0.0903955
V0=day 0	0.314	0.267	0.321	0.329	0.337	0.314	0.361	0.272	0.32	0.345	0.352			0.36	0.27	0.312	0.325	0.339	0.332	0.336	0.345	0.382	0.374	0.391			235	-1	-1.47712	-1.95424	-2.43136	-2.90849	-3.38561	-3.86273	-4.33985	-4.81697	-5.29409		235
V2 = day7												235													235		d7/d0												d7/d0
V3=day14	0.33	0.0036	0.0054	0.0186	0.0491	0.0955	0.232	0.281	0.349	0.37	0.359			0.318	0.0033	0.0086	0.0169	0.0454	0.104	0.225	0.317	0.381	0.395	0.412			d14/d0	0.986517	0.983178	0.943465	0.854303	0.69586	0.357341	-0.0330882	-0.090625	-0.0724638	-0.0198864		d14/d0	0.987778	0.972436	0.948	0.866077	0.686747	0.330357	0.0811594	0.0026178	-0.0561497	-0.0537084
V4=day28	0.363	0.0014	0.0018	0.0057	0.0119	0.0311	0.0952	0.205	0.306	0.379	0.4			0.329	0.0011	0.0025	0.0051	0.0129	0.0377	0.0988	0.221	0.326	0.363	0.375			d28/d0	0.994757	0.994393	0.982675	0.964688	0.900955	0.736288	0.246324	0.04375	-0.0985507	-0.136364		d28/d0	0.995926	0.991987	0.984308	0.961947	0.886446	0.705952	0.35942	0.146597	0.0294118	0.0409207
V0=day 0	0.323	0.264	0.256	0.298	0.323	0.328	0.376	0.37	0.385	0.321	0.372			0.332	0.263	0.274	0.285	0.289	0.354	0.354	0.304	0.424	0.374	0.356			236	-1	-1.47712	-1.95424	-2.43136	-2.90849	-3.38561	-3.86273	-4.33985	-4.81697	-5.29409		236	-1	-1.47712	-1.95424	-2.43136	-2.90849	-3.38561	-3.86273	-4.33985	-4.81697	-5.29409
V2 = day7												236													236		d7/d0												d7/d0
V3=day14	0.345	0.0045	0.0081	0.0215	0.0487	0.149	0.256	0.33	0.365	0.366	0.335			0.344	0.0038	0.0114	0.0193	0.0516	0.151	0.22	0.356	0.409	0.425	0.382			d14/d0	0.982955	0.968359	0.927852	0.849226	0.545732	0.319149	0.108108	0.0519481	-0.140187	0.0994624		d14/d0	0.985551	0.958394	0.932281	0.821453	0.573446	0.378531	-0.171053	0.0353774	-0.136364	-0.0730337
V4=day28	0.307	0.0012	0.0032	0.006	0.0128	0.04	0.112	0.206	0.285	0.332	0.307			0.315	0.0013	0.004	0.0057	0.015	0.0352	0.103	0.222	0.283	0.314	0.313			d28/d0	0.995455	0.9875	0.979866	0.960372	0.878049	0.702128	0.443243	0.25974	-0.0342679	0.174731		d28/d0	0.995057	0.985401	0.98	0.948097	0.900565	0.70904	0.269737	0.332547	0.160428	0.120787
V0=day 0	0.348	0.152	0.224	0.241	0.302	0.299	0.319	0.352	0.312	0.33	0.362			0.344	0.159	0.222	0.258	0.318	0.32	0.342	0.361	0.377	0.36	0.352			237	-1	-1.47712	-1.95424	-2.43136	-2.90849	-3.38561	-3.86273	-4.33985	-4.81697	-5.29409		237
V2 = day7												237													237		d7/d0												d7/d0
V3=day14	0.331	0.0015	0.0032	0.0094	0.0294	0.0701	0.185	0.29	0.351	0.353	0.377			0.326	0.0019	0.0048	0.0111	0.029	0.0791	0.182	0.3	0.322	0.353	0.373			d14/d0	0.990132	0.985714	0.960996	0.902649	0.765552	0.420063	0.176136	-0.125	-0.069697	-0.0414365		d14/d0	0.98805	0.978378	0.956977	0.908805	0.752812	0.467836	0.168975	0.145889	0.0194444	-0.0596591
V4=day28	0.305	0.0014	0.0026	0.0051	0.0143	0.0355	0.0939	0.21	0.269	0.341	0.378			0.328	0.0012	0.0025	0.0057	0.0162	0.0413	0.0886	0.202	0.27	0.32	0.309			d28/d0	0.990789	0.988393	0.978838	0.952649	0.881271	0.705643	0.403409	0.137821	-0.0333333	-0.0441989		d28/d0	0.992453	0.988739	0.977907	0.949057	0.870938	0.740936	0.440443	0.28382	0.111111	0.122159
V0=day 0	0.506	0.369	0.404	0.401	0.443	0.418	0.447	0.439	0.474	0.435	0.463			0.485	0.376	0.419	0.42	0.421	0.448	0.448	0.453	0.435	0.466	0.411			238	-1	-1.47712	-1.95424	-2.43136	-2.90849	-3.38561	-3.86273	-4.33985	-4.81697	-5.29409		238	-1	-1.47712	-1.95424	-2.43136	-2.90849	-3.38561	-3.86273	-4.33985	-4.81697	-5.29409
V2 = day7												238													238		d7/d0												d7/d0
V3=day14	0.444	0.0179	0.0387	0.0749	0.173	0.314	0.412	0.418	0.468	0.386	0.458			0.497	0.0155	0.0331	0.0807	0.188	0.299	0.328	0.451	0.382	0.414	0.455			d14/d0	0.951491	0.904208	0.813217	0.609481	0.248804	0.0782998	0.047836	0.0126582	0.112644	0.0107991		d14/d0	0.958777	0.921002	0.807857	0.553444	0.332589	0.267857	0.00441501	0.121839	0.111588	-0.107056
V4=day28	0.443	0.0078	0.0148	0.0331	0.079	0.219	0.307	0.343	0.447	0.415	0.453			0.436	0.0099	0.0174	0.0347	0.0836	0.21	0.358	0.416	0.438	0.457	0.461			d28/d0	0.978862	0.963366	0.917456	0.82167	0.476077	0.313199	0.218679	0.056962	0.045977	0.0215983		d28/d0	0.97367	0.958473	0.917381	0.801425	0.53125	0.200893	0.0816777	-0.00689655	0.0193133	-0.121655
V0=day 0	0.481	0.237	0.351	0.396	0.454	0.476	0.473	0.494	0.51	0.516	0.487			0.469	0.246	0.33	0.404	0.429	0.498	0.441	0.47	0.479	0.515	0.423			239	-1	-1.47712	-1.95424	-2.43136	-2.90849	-3.38561	-3.86273	-4.33985	-4.81697	-5.29409		239
V2 = day7												239													239		d7/d0												d7/d0
V3=day14	0.48	0.0041	0.0188	0.0378	0.0898	0.219	0.344	0.321	0.478	0.465	0.37			0.45	0.0054	0.0142	0.0387	0.103	0.236	0.378	0.371	0.498	0.502	0.515			d14/d0	0.9827	0.946439	0.904545	0.802203	0.539916	0.272727	0.350202	0.0627451	0.0988372	0.240246		d14/d0	0.978049	0.95697	0.904208	0.759907	0.526104	0.142857	0.210638	-0.039666	0.0252427	-0.217494
V4=day28	0.426	0.0022	0.0055	0.0104	0.0328	0.0744	0.186	0.35	0.429	0.434	0.425			0.442	0.0017	0.006	0.0104	0.0354	0.0908	0.208	0.363	0.447	0.413	0.455			d28/d0	0.990717	0.98433	0.973737	0.927753	0.843697	0.606765	0.291498	0.158824	0.158915	0.12731		d28/d0	0.993089	0.981818	0.974257	0.917483	0.817671	0.528345	0.22766	0.0668058	0.198058	-0.0756501
V0=day 0	0.458	0.309	0.373	0.412	0.444	0.464	0.498	0.476	0.482	0.523	0.507			0.491	0.308	0.387	0.403	0.449	0.511	0.52	0.492	0.478	0.552	0.546			240	-1	-1.47712	-1.95424	-2.43136	-2.90849	-3.38561	-3.86273	-4.33985	-4.81697	-5.29409		240	-1	-1.47712	-1.95424	-2.43136	-2.90849	-3.38561	-3.86273	-4.33985	-4.81697	-5.29409
V2 = day7												240													240		d7/d0												d7/d0
V3=day14	0.418	0.0023	0.0037	0.0084	0.021	0.0605	0.129	0.28	0.4	0.467	0.522			0.502	0.002	0.0024	0.008	0.0234	0.0582	0.136	0.256	0.434	0.509	0.503			d14/d0	0.992557	0.99008	0.979612	0.952703	0.869612	0.740964	0.411765	0.170124	0.107075	-0.0295858		d14/d0	0.993506	0.993798	0.980149	0.947884	0.886106	0.738462	0.479675	0.0920502	0.0778986	0.0787546
V4=day28	0.509	0.001	0.0014	0.0075	0.02	0.0691	0.186	0.351	0.431	0.469	0.463			0.485	0.00071	0.003	0.0065	0.0194	0.0681	0.184	0.36	0.417	0.447	0.402			d28/d0	0.996764	0.996247	0.981796	0.954955	0.851078	0.626506	0.262605	0.105809	0.10325	0.086785		d28/d0	0.997695	0.992248	0.983871	0.956793	0.866732	0.646154	0.268293	0.127615	0.190217	0.263736
										kontrolliert 14.07.20													kontrolliert 14.07.20											kontrolliert 14.07.20											kontrolliert 14.07.20
overall mean NSC	0.419455
gleicher run:	200-207	ein Spender pro Platte
	208-215
	216-223
	224-231
	232-237
	238-240

## Sheet: FRNT 17D LL 200-240 
Venus+ aus lebenden Zellen		-1	-1.47712	-1.95424	-2.43136	-2.90849	-3.38561	-3.86273	-4.33985	-4.81697	-5.29409	-5.77121				-1	-1.47712	-1.95424	-2.43136	-2.90849	-3.38561	-3.86273	-4.33985	-4.81697	-5.29409	-5.77121
	0	10	30	90	270	810	2430	7290	21870	65610	196830	590490			0	10	30	90	270	810	2430	7290	21870	65610	196830	590490			VirNeutr d#/d0 Platte I													VirNeutr d#/d0 Platte II
V0=day 0	227	134	174	209	163	207	197	185	218	202	171	204			229	95	143	162	181	188	147	159	218	145	147	208			200	-1	-1.47712	-1.95424	-2.43136	-2.90849	-3.38561	-3.86273	-4.33985	-4.81697	-5.29409	-5.77121		200	-1	-1.47712	-1.95424	-2.43136	-2.90849	-3.38561	-3.86273
V2 = day7													200														200		d7/d0													d7/d0
V3=day14																													d14/d0													d14/d0
V4=day28	232	0	2	3	5	3	34	49	76	145	142	183			139	2	1	2	4	8	19	37	84	123	135	157			d28/d0	1	0.988506	0.985646	0.969325	0.985507	0.827411	0.735135	0.651376	0.282178	0.169591	0.102941		d28/d0	0.978947	0.993007	0.987654	0.977901	0.957447	0.870748	0.767296
V0=day 0	243	61		125	132	178	185	155	169	148	145	113			61		115	136		167	136	178	167	158	151	122			201	-1	-1.47712	-1.95424	-2.43136	-2.90849	-3.38561	-3.86273	-4.33985	-4.81697	-5.29409	-5.77121		201
V2 = day7													201														201		d7/d0													d7/d0
V3=day14																													d14/d0													d14/d0
V4=day28	148	0	3	4	2	19	46	53	113	155	100	141			50	0	1	2	10	2	24		61						d28/d0	1		0.968	0.984848	0.893258	0.751351	0.658065	0.331361	-0.0472973	0.310345	-0.247788		d28/d0		0.991304	0.985294		0.988024	0.823529
V0=day 0	195	159	242	238	256	247	245	216	240	261	223	242			51	150	195	175	236	192	197	199	173	207	196	205			202	-1	-1.47712	-1.95424	-2.43136	-2.90849	-3.38561	-3.86273	-4.33985	-4.81697	-5.29409	-5.77121		202	-1	-1.47712	-1.95424	-2.43136	-2.90849	-3.38561	-3.86273
V2 = day7													202														202		d7/d0													d7/d0
V3=day14																													d14/d0													d14/d0
V4=day28	30	0	0	3	3	10									38	3	3	5	15	21	55	73	132	169	153				d28/d0	1	1	0.987395	0.988281	0.959514								d28/d0	0.98	0.984615	0.971429	0.936441	0.890625	0.720812	0.633166
V0=day 0	142	54	95	154	197	164	171	183	180	191	168	187			145	45	84	121	128	141	143	193	157	135	150	167			204	-1	-1.47712	-1.95424	-2.43136	-2.90849	-3.38561	-3.86273	-4.33985	-4.81697	-5.29409	-5.77121		204
V2 = day7													204														204		d7/d0													d7/d0
V3=day14																													d14/d0													d14/d0
V4=day28	176	0	2	7	11	11	20	25	28	51	84	164			122	0	4	5	7	7	22	18	19	27	70	165			d28/d0	1	0.978947	0.954545	0.944162	0.932927	0.883041	0.863388	0.844444	0.732984	0.5	0.122995		d28/d0	1	0.952381	0.958678	0.945312	0.950355	0.846154	0.906736
V0=day 0	227	212	133	173	138	155	180	105	105	164	105	115			106	145	155	126	113	108	105	98		140					205	-1	-1.47712	-1.95424	-2.43136	-2.90849	-3.38561	-3.86273	-4.33985	-4.81697	-5.29409	-5.77121		205	-1	-1.47712	-1.95424	-2.43136	-2.90849	-3.38561	-3.86273
V2 = day7													205														205		d7/d0													d7/d0
V3=day14																													d14/d0													d14/d0
V4=day28	82	1	2	6	7	13	12	27	42	66					172	4	6		12	18	40	33	44	73	89				d28/d0	0.995283	0.984962	0.965318	0.949275	0.916129	0.933333	0.742857	0.6	0.597561				d28/d0	0.972414	0.96129		0.893805	0.833333	0.619048	0.663265
V0=day 0	167	114	203	161	226	162	157	215	246	219	212	215			202	151	173	178	180	146	96	138	149	217	191	151			207	-1	-1.47712	-1.95424	-2.43136	-2.90849	-3.38561	-3.86273	-4.33985	-4.81697	-5.29409	-5.77121		207
V2 = day7													207														207		d7/d0													d7/d0
V3=day14																													d14/d0													d14/d0
V4=day28															209	1	8	22	49	76	98	137	140	192	140	186			d28/d0													d28/d0	0.993377	0.953757	0.876404	0.727778	0.479452	-0.0208333	0.00724638
V0=day 0	107	127	144	168	168	163	128	131	112	200	155	194																	208	-1	-1.47712	-1.95424	-2.43136	-2.90849	-3.38561	-3.86273	-4.33985	-4.81697	-5.29409	-5.77121		208	-1	-1.47712	-1.95424	-2.43136	-2.90849	-3.38561	-3.86273
V2 = day7													208														208		d7/d0													d7/d0
V3=day14																													d14/d0													d14/d0
V4=day28	42	0	9	17	40	89	74	141	150	118	105																		d28/d0	1	0.9375	0.89881	0.761905	0.453988	0.421875	-0.0763359	-0.339286	0.41	0.322581			d28/d0
V0=day 0	197	147	189	187	160	219	206	187	220	170	166	208			213	134	189	185	205	165	153	191	210	118	115	187			215	-1	-1.47712	-1.95424	-2.43136	-2.90849	-3.38561	-3.86273	-4.33985	-4.81697	-5.29409	-5.77121		215
V2 = day7													215														215		d7/d0													d7/d0
V3=day14																													d14/d0													d14/d0
V4=day28	165	0	0	0	11	18	38	111	127	125	129	160			200	1	2	3	4	18	46	88	146	79	137	163			d28/d0	1	1	1	0.93125	0.917808	0.815534	0.406417	0.422727	0.264706	0.222892	0.230769		d28/d0	0.992537	0.989418	0.983784	0.980488	0.890909	0.699346	0.539267
V0=day 0	209	167	203	208	184	166	270	238	190	210	179	181			190	150	155	160	154	139	167		191	192	167	213			216	-1	-1.47712	-1.95424	-2.43136	-2.90849	-3.38561	-3.86273	-4.33985	-4.81697	-5.29409	-5.77121		216	-1	-1.47712	-1.95424	-2.43136	-2.90849	-3.38561	-3.86273
V2 = day7													216														216		d7/d0													d7/d0
V3=day14																													d14/d0													d14/d0
V4=day28	164	0	1	1	10	10	14	27	62	135					149	0	1	3	8	13	22	30	95	108	131	202			d28/d0	1	0.995074	0.995192	0.945652	0.939759	0.948148	0.886555	0.673684	0.357143				d28/d0	1	0.993548	0.98125	0.948052	0.906475	0.868263
V0=day 0	203	144	180	186	212	209	228	211	213	179	185	197			203	142	180	191	210	206	175	168	186	137	116	175			217	-1	-1.47712	-1.95424	-2.43136	-2.90849	-3.38561	-3.86273	-4.33985	-4.81697	-5.29409	-5.77121		217
V2 = day7													217														217		d7/d0													d7/d0
V3=day14																													d14/d0													d14/d0
V4=day28															188	0	2	4	8	24	50	78	84	123	113	160			d28/d0													d28/d0	1	0.988889	0.979058	0.961905	0.883495	0.714286	0.535714
V0=day 0	167	167	175	209	148	173	203	163	161						153	162	163	111	199	169	116	115	117			134			218	-1	-1.47712	-1.95424	-2.43136	-2.90849	-3.38561	-3.86273	-4.33985	-4.81697	-5.29409	-5.77121		218	-1	-1.47712	-1.95424	-2.43136	-2.90849	-3.38561	-3.86273
V2 = day7													218														218		d7/d0													d7/d0
V3=day14																													d14/d0													d14/d0
V4=day28	74	0	0	9	14	21	51	58	92	85	68	163			132	0	1	8	5	20	27	70	47	113		114			d28/d0	1	1	0.956938	0.905405	0.878613	0.748768	0.644172	0.428571					d28/d0	1	0.993865	0.927928	0.974874	0.881657	0.767241	0.391304
V0=day 0	212	182	198	206	196	195	126	146	155	199	191	168			172	155	157	170	198	181	166	165	170	186	137	177			219	-1	-1.47712	-1.95424	-2.43136	-2.90849	-3.38561	-3.86273	-4.33985	-4.81697	-5.29409	-5.77121		219
V2 = day7													219														219		d7/d0													d7/d0
V3=day14																													d14/d0													d14/d0
V4=day28															168	1	3	3	7	12	21	48	87	109	144	150			d28/d0													d28/d0	0.993548	0.980892	0.982353	0.964646	0.933702	0.873494	0.709091
V0=day 0	178	99	156	78	120	181	170	159	166	112	156	101			125	130	81	56	104	114			125	102	132	162			220	-1	-1.47712	-1.95424	-2.43136	-2.90849	-3.38561	-3.86273	-4.33985	-4.81697	-5.29409	-5.77121		220	-1	-1.47712	-1.95424	-2.43136	-2.90849	-3.38561	-3.86273
V2 = day7													220														220		d7/d0													d7/d0
V3=day14																													d14/d0													d14/d0
V4=day28															125	0	0	2	4	13	18	31	40	56	83	106			d28/d0													d28/d0	1	1	0.964286	0.961538	0.885965
V0=day 0	203	107	139	175	185	138	147	83	97	175	160				164	136	117	121	166	120	125	64	84	147	134	116			221	-1	-1.47712	-1.95424	-2.43136	-2.90849	-3.38561	-3.86273	-4.33985	-4.81697	-5.29409	-5.77121		221
V2 = day7													221														221		d7/d0													d7/d0
V3=day14																													d14/d0													d14/d0
V4=day28															149	0	0	3	6	9	12	24	43	94	102	113			d28/d0													d28/d0	1	1	0.975207	0.963855	0.925	0.904	0.625
V0=day 0	175	88	137	86	144	156	117	107		164	182	158			173	77	89	94	117	91	80	117	138	116	146	162			222	-1	-1.47712	-1.95424	-2.43136	-2.90849	-3.38561	-3.86273	-4.33985	-4.81697	-5.29409	-5.77121		222	-1	-1.47712	-1.95424	-2.43136	-2.90849	-3.38561	-3.86273
V2 = day7													222														222		d7/d0													d7/d0
V3=day14																													d14/d0													d14/d0
V4=day28															141	1	0	2	2	6	31	40	86	93	95	129			d28/d0													d28/d0	0.987013	1	0.978723	0.982906	0.934066	0.6125	0.65812
V0=day 0	165	161	171	180	250	234	237	213	100	211	205	224			219	145	188	218	226	231	215	217	132	169	237	213			223	-1	-1.47712	-1.95424	-2.43136	-2.90849	-3.38561	-3.86273	-4.33985	-4.81697	-5.29409	-5.77121		223
V2 = day7													223														223		d7/d0													d7/d0
V3=day14																													d14/d0													d14/d0
V4=day28	105	0	1	2	3	20	27	59	76	155	190	208			219	0	1	1	9	15	28	72	98	167	181	198			d28/d0	1	0.994152	0.988889	0.988	0.91453	0.886076	0.723005	0.24	0.265403	0.0731707	0.0714286		d28/d0	1	0.994681	0.995413	0.960177	0.935065	0.869767	0.668203
V0=day 0	94	53	85	97	89	91	76	66	66	113	52	97																	225	-1	-1.47712	-1.95424	-2.43136	-2.90849	-3.38561	-3.86273	-4.33985	-4.81697	-5.29409	-5.77121		225	-1	-1.47712	-1.95424	-2.43136	-2.90849	-3.38561	-3.86273
V2 = day7													225														225		d7/d0													d7/d0
V3=day14																													d14/d0													d14/d0
V4=day28	55	0	2	2	10	16	22	36	60	86	86	98																	d28/d0	1	0.976471	0.979381	0.88764	0.824176	0.710526	0.454545	0.0909091	0.238938	-0.653846	-0.0103093		d28/d0
V0=day 0	234	140	169	186	215	233	136	244	220	231	246	233			236	136	131	145	182	187	129	191	165	222	227	199			226	-1	-1.47712	-1.95424	-2.43136	-2.90849	-3.38561	-3.86273	-4.33985	-4.81697	-5.29409	-5.77121		226
V2 = day7													226														226		d7/d0													d7/d0
V3=day14																													d14/d0													d14/d0
V4=day28	206	1	1	5	10	10	21	57	81	133	169	227			194	1	1	4	12	14	18	62	89	151	166	197			d28/d0	0.992857	0.994083	0.973118	0.953488	0.957082	0.845588	0.766393	0.631818	0.424242	0.313008	0.0257511		d28/d0	0.992647	0.992366	0.972414	0.934066	0.925134	0.860465	0.675393
V0=day 0	139	108	143	120	181	161	134			102	105	146			143		84	82	81	82	74	93	89		74	131			227	-1	-1.47712	-1.95424	-2.43136	-2.90849	-3.38561	-3.86273	-4.33985	-4.81697	-5.29409	-5.77121		227	-1	-1.47712	-1.95424	-2.43136	-2.90849	-3.38561	-3.86273
V2 = day7													227														227		d7/d0													d7/d0
V3=day14																													d14/d0													d14/d0
V4=day28															149		0	1	0	4	21	40	54	69		126			d28/d0													d28/d0		1	0.987805	1	0.95122	0.716216	0.569892
V0=day 0	259	160	211	207	257	247	269	265	189	176	223	189			271	164	205	219	185	201	178	229	195	153	224	196			228	-1	-1.47712	-1.95424	-2.43136	-2.90849	-3.38561	-3.86273	-4.33985	-4.81697	-5.29409	-5.77121		228
V2 = day7													228														228		d7/d0													d7/d0
V3=day14																													d14/d0													d14/d0
V4=day28	212	6	7	2	8	16	24	30	53	87	169	201			249	1	4	4	3	14	19	25	45	82	137	163			d28/d0	0.9625	0.966825	0.990338	0.968872	0.935223	0.910781	0.886792	0.719577	0.505682	0.242152	-0.0634921		d28/d0	0.993902	0.980488	0.981735	0.983784	0.930348	0.893258	0.89083
V0=day 0	219	143	197	224	240	225	144	212	189	165	78	147			164	149	153	139	139	171	118	114	116	84	142	143			229	-1	-1.47712	-1.95424	-2.43136	-2.90849	-3.38561	-3.86273	-4.33985	-4.81697	-5.29409	-5.77121		229	-1	-1.47712	-1.95424	-2.43136	-2.90849	-3.38561	-3.86273
V2 = day7													229														229		d7/d0													d7/d0
V3=day14																													d14/d0													d14/d0
V4=day28															171	3	3	6	15	35	65	65	70	99	102	137			d28/d0													d28/d0	0.979866	0.980392	0.956835	0.892086	0.795322	0.449153	0.429825
V0=day 0	262	216	238	289	305	288	293	303	298	230	251	212			256	200	218	227	281	269	263	269	258		231	178			230	-1	-1.47712	-1.95424	-2.43136	-2.90849	-3.38561	-3.86273	-4.33985	-4.81697	-5.29409	-5.77121		230
V2 = day7													230														230		d7/d0													d7/d0
V3=day14																													d14/d0													d14/d0
V4=day28	258	1	1	7	17	14	23	50	104	137	177	163			241	1	8	6	13	17	23	66	104	138	163	175			d28/d0	0.99537	0.995798	0.975779	0.944262	0.951389	0.921502	0.834983	0.651007	0.404348	0.294821	0.231132		d28/d0	0.995	0.963303	0.973568	0.953737	0.936803	0.912548	0.754647
V0=day 0	180	93		145	182	149	157	192	205	189	188	181																	231	-1	-1.47712	-1.95424	-2.43136	-2.90849	-3.38561	-3.86273	-4.33985	-4.81697	-5.29409	-5.77121		231	-1	-1.47712	-1.95424	-2.43136	-2.90849	-3.38561	-3.86273
V2 = day7													231														231		d7/d0													d7/d0
V3=day14																													d14/d0													d14/d0
V4=day28	228	0	6	1	8	19	67	94	153	188	162	196																	d28/d0	1		0.993103	0.956044	0.872483	0.573248	0.510417	0.253659	0.00529101	0.138298	-0.0828729		d28/d0
V0=day 0			161	200	163	130	160	186	217	143	233	250			261	197	189	239	223	179	210	224	243	141	220	241			233	-1	-1.47712	-1.95424	-2.43136	-2.90849	-3.38561	-3.86273	-4.33985	-4.81697	-5.29409	-5.77121		233
V2 = day7													233														233		d7/d0													d7/d0
V3=day14																													d14/d0													d14/d0
V4=day28															238	1	3	6	16	22	37	90	134		240	210			d28/d0													d28/d0	0.994924	0.984127	0.974895	0.928251	0.877095	0.82381	0.598214
V0=day 0	196	195	200	220	212	215	177	234	226	235	241	228			230	159	184	179	198	222	173	190	186	186	192	223			234	-1	-1.47712	-1.95424	-2.43136	-2.90849	-3.38561	-3.86273	-4.33985	-4.81697	-5.29409	-5.77121		234	-1	-1.47712	-1.95424	-2.43136	-2.90849	-3.38561	-3.86273
V2 = day7													234														234		d7/d0													d7/d0
V3=day14																													d14/d0													d14/d0
V4=day28	215	4	8	13	21	49	73	73	123	178	183	206			191	2	6	16	14	35	47	61	111	150	189	216			d28/d0	0.979487	0.96	0.940909	0.900943	0.772093	0.587571	0.688034	0.455752	0.242553	0.240664	0.0964912		d28/d0	0.987421	0.967391	0.910615	0.929293	0.842342	0.728324	0.678947
V0=day 0	150	171	222	188	184	120	164		123	186	207				157	127	115	100	91	89				114		136			235	-1	-1.47712	-1.95424	-2.43136	-2.90849	-3.38561	-3.86273	-4.33985	-4.81697	-5.29409	-5.77121		235
V2 = day7													235														235		d7/d0													d7/d0
V3=day14																													d14/d0													d14/d0
V4=day28															113	2	1	2	3	7	19	36	40	67	71	91			d28/d0													d28/d0	0.984252	0.991304	0.98	0.967033	0.921348
V0=day 0	192	174	168	200	184	201	135	118	180	192		157			178	161	149	164	175	186	99	178	170	150		184			236	-1	-1.47712	-1.95424	-2.43136	-2.90849	-3.38561	-3.86273	-4.33985	-4.81697	-5.29409	-5.77121		236	-1	-1.47712	-1.95424	-2.43136	-2.90849	-3.38561	-3.86273
V2 = day7													236														236		d7/d0													d7/d0
V3=day14																													d14/d0													d14/d0
V4=day28	213	2	6	2	14	23	40	63	142	115	120	185			175	4	3	4	6	19	42	48	101	151	143	179			d28/d0	0.988506	0.964286	0.99	0.923913	0.885572	0.703704	0.466102	0.211111	0.401042		-0.178344		d28/d0	0.975155	0.979866	0.97561	0.965714	0.897849	0.575758	0.730337
V0=day 0	199	128	156	178	201	168	160		166	191	178	149			179	103	143	136	160				124	120	172	152			237	-1	-1.47712	-1.95424	-2.43136	-2.90849	-3.38561	-3.86273	-4.33985	-4.81697	-5.29409	-5.77121		237
V2 = day7													237														237		d7/d0													d7/d0
V3=day14																													d14/d0													d14/d0
V4=day28															113	0	4	3	8	10	15	34	68	90	99	158			d28/d0													d28/d0	1	0.972028	0.977941	0.95
V0=day 0	114	209	206	207	195	201	168	168	206	216	227	186			122	197	185	210	163	162	119	129	161	156	181	183			238	-1	-1.47712	-1.95424	-2.43136	-2.90849	-3.38561	-3.86273	-4.33985	-4.81697	-5.29409	-5.77121		238	-1	-1.47712	-1.95424	-2.43136	-2.90849	-3.38561	-3.86273
V2 = day7													238														238		d7/d0													d7/d0
V3=day14																													d14/d0													d14/d0
V4=day28	165	11	13	23	33	40	67	97	117	136	211	175			163	10	9	24	33	48	61	91	129	150	187	165			d28/d0	0.947368	0.936893	0.888889	0.830769	0.800995	0.60119	0.422619	0.432039	0.37037	0.0704846	0.0591398		d28/d0	0.949239	0.951351	0.885714	0.797546	0.703704	0.487395	0.294574
V0=day 0	215	156	223	179	201	225	223	165		152		133			169	121	152	178	165	133	144	164	166	152		152			239	-1	-1.47712	-1.95424	-2.43136	-2.90849	-3.38561	-3.86273	-4.33985	-4.81697	-5.29409	-5.77121		239
V2 = day7													239														239		d7/d0													d7/d0
V3=day14																													d14/d0													d14/d0
V4=day28															134	1	4	9	13	34	41	51	86	110		145			d28/d0													d28/d0	0.991736	0.973684	0.949438	0.921212	0.744361	0.715278	0.689024
V0=day 0	202	181	229	223	217	272	257	188	242	204	246	245			243	166	195	174	197	162	202	131	166	145	158	199			240	-1	-1.47712	-1.95424	-2.43136	-2.90849	-3.38561	-3.86273	-4.33985	-4.81697	-5.29409	-5.77121		240	-1	-1.47712	-1.95424	-2.43136	-2.90849	-3.38561	-3.86273
V2 = day7													240														240		d7/d0													d7/d0
V3=day14																													d14/d0													d14/d0
V4=day28	225	2	3	8	8	23	47	59	129	122	121	261			216	0	2	3	8	20	46	72	149	111	131	177			d28/d0	0.98895	0.9869	0.964126	0.963134	0.915441	0.817121	0.68617	0.466942	0.401961	0.50813	-0.0653061		d28/d0	1	0.989744	0.982759	0.959391	0.876543	0.772277	0.450382
									kontrolliert am 18.07.2020														kontrolliert am 18.07.2020														kontrolliert am 19.07.2020
overall mean NSC	173.619
I assay		II assay		III assay		Spalte entpricht Patienten auf pro Platte
200/201		202		205/225
		204		216
		207/208		218
		215		220
		217		222
		219		227
		221		229
		223		235
		226		237
		228		239
		230/231
		233
		234
		236
		238
		240
[truncated: 392 more columns]

## Sheet: Erklärungen
Plattenverteilungen
FluoRNT				FRNT 17D						FRNT Venus
51-2018	142-145	d0,7,14,28		51-2018	142-145	d28	142-143	d0,7,14		51-2018	142-145	d28
53-2018	146-149	d0,7,14,28		53-2018	146-149	d28	144-145	d0,7,14		53-2018	146-149	d28
54-2018	150-153	d0,7,14,28		54-2018	150-153	d28	146-147	d0,7,14		54-2018	150-153	d28
55-2018	154-157	d0,7,14,28		55-2018	154-157	d28	148-149	d0,7,14		55-2018	154-157	d28
56-2018	158-161	d0,7,14,28		56-2018	158-161	d28	150-151	d0,7,14		56-2018	158-161	d28
57-2018	162-165	d0,7,14,28		57-2018	162-165	d28	152-153	d0,7,14		57-2018	162-165	d28
60-2018	166-170 (168 fehlt)	d0,7,14,28		60-2018	166-170 (168 fehlt)	d28	154-155	d0,7,14		60-2018	166-170 (168 fehlt)	d28
61-2018	171-174	d0,7,14,28		61-2018	171-174	d28	156-157	d0,7,14		61-2018	171-174	d28
							158-159	d0,7,14
							160-163	d0,7,14
							164-167	d0,7,14
							169,172-173	d0,7,14
							170-171	d0,7,14
							174	d0,7,14
